# Supplementary material for: Sulfur alleviates arsenic toxicity by reducing its accumulation and modulating proteome, amino acids and thiol metabolism in rice leaves
Source: Sci Rep. 2015 Nov 10;5:16205. doi: 10.1038/srep16205 (PMC4639781; doi:10.1038/srep16205)
Supplement: Supplemental Information 1 [file srep16205-s1.xls]

## Sheet: Table S1 A
Match ID	Max	Match Count	cnt	AsIII	S+AsIII	S-AsIII	Anova	Wilcoxon	Kolmogorov
0	2.05572	3	0.675187	0.234515		2.05572	0.0564765	2	0.666667
1	0.289091	3	0.200882	0.289091		0.203703	0.023201	2	0.666667
4	0.708205	4	0.708205	0.543494	0.048076	0.5554	0.313361	4	0.333333
5	1.26314	4	1.09205	1.26314	1.04522	1.21218	0.914594	4	0.333333
6	0.311627	3	0.21011	0.273041		0.311627	0.186794	4	0.333333
8	0.803285	4	0.669689	0.803285	0.440222	0.575307	0.336739	2	0.666667
9	0.206806	3	0.144938	0.102541		0.206806	0.0133703	3	0.666667
10	0.210978	3	0.183473	0.120285		0.210978	0.0111374	3	0.333333
11	0.551021	4	0.319829	0.280569	0.551021	0.327756	0.604588	2	0.666667
12	0.286025	3	0.191602	0.286025		0.191528	0.00675653	3	0.666667
16	3.29505	4	0.652232	0.388405	3.29505	0.425077	0.452458	1	0.666667
17	0.401716	4	0.36274	0.401716	0.226634	0.320551	0.785772	3	0.666667
18	0.826048	3	0.578013	0.826048		0.336683	0.00257983	0	1
19	0.516136	4	0.251649	0.341462	0.516136	0.186247	0.56056	2	0.666667
20	0.430208	4	0.244492	0.29965	0.303552	0.430208	0.879151	2	0.666667
21	0.771335	4	0.585255	0.771335	0.366946	0.589725	0.252203	2	0.666667
22	1.40988	4	1.32019	1.37071	1.01957	1.40988	0.590113	3	0.666667
26	0.260302	4	0.179057	0.260302	0.172583	0.232567	0.684187	3	0.666667
27	0.561496	4	0.388264	0.465601	0.320062	0.561496	0.466762	2	0.666667
29	0.370415	4	0.130637	0.0829494	0.370415	0.0953114	0.00930587	3	0.666667
30	0.589337	3	0.360611		0.23956	0.589337	0.0968025	0	1
31	0.525785	4	0.47706	0.525785	0.410882	0.436475	0.903204	4	0.333333
33	0.325735	3	0.257979		0.239093	0.325735	0.0454913	0	1
34	0.318455	4	0.111404	0.302079	0.153089	0.318455	0.415291	1	0.666667
38	0.147025	3	0.130351	0.0816013		0.147025	0.0755035	3	0.666667
40	0.3475	4	0.207607	0.273813	0.298058	0.3475	0.654076	0	1
44	1.51724	4	1.33033	1.51724	0.964313	1.25854	0.635113	4	0.333333
45	0.663631	4	0.663631	0.643757	0.342636	0.489601	0.366453	4	0.333333
46	0.247024	4	0.239896	0.247024	0.175431	0.224661	0.8278	4	0.333333
50	0.499579	4	0.255402	0.496414	0.499579	0.263509	0.124763	2	0.666667
51	0.38919	4	0.34515	0.334565	0.284047	0.38919	0.883685	2	0.666667
52	0.36902	3	0.313147	0.269301		0.36902	0.177708	2	0.666667
54	0.34095	3	0.34095	0.315351		0.229569	0.000172195	3	0.666667
55	0.18078	3	0.18078	0.174015		0.164196	0.017517	4	0.333333
56	0.714132	2	0.714132			0.256513	1.63085e-06	0	1
57	0.535347	4	0.356735	0.379779	0.428804	0.535347	0.879584	4	0.333333
58	0.915183	4	0.808414	0.843114	0.488006	0.915183	0.263704	4	0.333333
60	0.377967	4	0.230045	0.173848	0.377967	0.24822	0.70856	3	0.666667
61	0.523709	4	0.512259	0.473625	0.393169	0.523709	0.156715	4	0.333333
62	0.414014	3	0.410476	0.376841		0.414014	0.00161875	4	0.333333
64	0.263188	3	0.263188	0.115982		0.101271	0.411946	2	0.333333
65	0.673567	4	0.651741	0.533369	0.466652	0.673567	0.675655	2	0.666667
66	0.661907	2	0.0795967			0.661907	2.70028e-05	0	0.333333
67	0.4099	4	0.4099	0.389414	0.260205	0.359099	0.696956	4	0.333333
68	0.229415	4	0.182282	0.229415	0.167786	0.206238	0.805576	0	1
69	0.809579	4	0.732939	0.809579	0.365739	0.744133	0.417846	3	0.666667
70	1.72512	3	1.48165	1.48425		1.72512	0.00049292	4	0.333333
71	0.602235	4	0.508141	0.526016	0.352709	0.602235	0.379369	4	0.333333
72	0.389756	4	0.178992	0.223346	0.389756	0.165488	0.0720787	1	0.666667
73	0.157428	3	0.107661	0.0434258		0.157428	0.187756	2	0.333333
74	0.198629	3	0.135807		0.0538189	0.198629	0.0646525	0	1
75	0.507259	4	0.507259	0.203562	0.19845	0.301033	0.0435101	0	1
76	6.19183	4	2.99536	4.33581	6.19183	5.4942	5.41011e-05	0	1
77	2.07203	4	2.07203	1.25745	0.606061	1.90131	0.524615	3	0.666667
79	0.498601	4	0.291186	0.498601	0.341962	0.230207	0.0791386	2	0.666667
80	0.534991	4	0.397313	0.534991	0.522932	0.381406	0.376195	3	0.666667
81	0.714863	4	0.277597	0.382095	0.714863	0.528296	0.00589988	2	0.666667
82	3.78169	3	3.78169	2.08727		1.55706	0.00335113	0	1
83	0.395324	3	0.395324	0.301755		0.270662	0.213463	4	0.333333
84	0.577858	4	0.362558	0.577858	0.477718	0.416843	0.472884	1	0.666667
85	0.428409	4	0.160434	0.0400694	0.428409	0.135671	0.00389895	1	0.666667
86	1.64881	4	1.43662	1.49353	1.53367	1.64881	0.724868	4	0.333333
87	0.16291	4	0.16291	0.138843	0.14459	0.103261	0.839317	2	0.666667
88	0.952337	3	0.803899	0.729039		0.952337	0.359022	3	0.666667
90	0.395476	4	0.261203	0.395476	0.291244	0.295079	0.775118	1	0.666667
93	0.484424	4	0.484424	0.45371	0.469204	0.465584	0.982903	4	0.333333
94	0.340634	2	0.205422			0.340634	0.00738248	0	1
95	0.639352	4	0.624096	0.606632	0.639352	0.515737	0.648986	4	0.333333
96	19.6284	4	12.5494	13.8897	19.6284	17.5041	0.023962	1	0.666667
97	1.73679	4	0.642382	1.24445	1.73679	1.26238	0.512694	2	0.666667
98	0.152127	3	0.0416144	0.0461191		0.152127	0.25046	2	0.333333
99	0.219879	3	0.166357		0.219879	0.114306	0.0141787	0	1
100	0.170277	4	0.165799	0.131922	0.170277	0.155105	0.535928	2	0.666667
101	0.344627	4	0.13743	0.342913	0.344627	0.164952	0.475863	2	0.666667
102	0.0938712	2	0.0470474			0.0938712	0.00253788	0	0.666667
103	0.35532	3	0.217066		0.35532	0.135552	0.0172099	0	1
104	0.540109	4	0.493234	0.540109	0.479122	0.524686	0.818239	4	0.333333
105	0.853605	4	0.853605	0.835816	0.810555	0.694662	0.660171	4	0.333333
106	0.494994	4	0.399352	0.354025	0.299987	0.494994	0.455939	2	0.666667
107	0.473519	4	0.425652	0.473519	0.271791	0.392626	0.449289	2	0.666667
108	0.625937	4	0.333455	0.42928	0.625937	0.240887	0.119505	2	0.666667
109	0.263188	4	0.263188	0.228445	0.184592	0.250065	0.969179	3	0.666667
110	0.331369	3	0.1257		0.331369	0.181232	0.019214	0	0.666667
111	0.199248	4	0.162104	0.199248	0.118625	0.193145	0.430289	2	0.666667
112	0.115514	4	0.0920283	0.0452905	0.0441381	0.115514	0.225152	0	1
114	0.0908387	4	0.0843053	0.0232046	0.0809052	0.0908387	0.345605	1	0.666667
173	4.92524	1				4.92524	0.000106013	0	0
174	0.389555	1				0.389555	0.00457324	0	0
175	0.120491	1				0.120491	3.40861e-05	0	0
176	0.303429	1				0.303429	2.31064e-06	0	0
177	0.165555	1				0.165555	0.0723846	0	0
178	0.550537	1				0.550537	3.07896e-08	0	0
179	0.219538	1				0.219538	1.10088e-05	0	0
180	0.278976	1				0.278976	5.4475e-05	0	0
181	0.0868586	1				0.0868586	0.0616013	0	0
182	0.347387	1				0.347387	2.33981e-05	0	0
183	0.151113	1				0.151113	0.000416769	0	0
184	0.927596	1				0.927596	2.86232e-06	0	0
185	0.208403	1				0.208403	1.11624e-06	0	0
186	0.191544	1				0.191544	0.000544125	0	0
187	0.188471	1				0.188471	2.13848e-06	0	0
188	0.425797	1				0.425797	0.0519032	0	0
189	0.135674	1				0.135674	0.0520275	0	0
190	0.663392	1				0.663392	3.50868e-09	0	0
191	0.529958	1				0.529958	6.26317e-05	0	0
192	0.35762	1				0.35762	0.00207489	0	0
193	0.159071	1				0.159071	1.45043e-05	0	0
194	0.213454	1				0.213454	1.78658e-06	0	0
195	0.130746	1				0.130746	2.9382e-07	0	0
196	1.16109	1				1.16109	0.00177654	0	0
197	0.58807	1				0.58807	0.0579114	0	0
198	0.464611	1				0.464611	0.00126236	0	0
199	2.01263	1				2.01263	0.00442196	0	0
200	0.308304	1				0.308304	3.40841e-05	0	0
201	0.0661113	1				0.0661113	0.0521905	0	0
202	0.106336	1				0.106336	0.000112102	0	0
203	0.0862265	1				0.0862265	0.0740144	0	0
204	0.143288	1				0.143288	0.000510865	0	0
205	0.0900592	1				0.0900592	0.0781305	0	0
2	0.277006	2	0.277006			0.166618	0.0334503	0	1
7	0.246737	3	0.223931	0.204031		0.246737	0.325089	4	0.333333
13	0.33614	3	0.161095	0.33614		0.195897	0.259399	3	0.666667
14	0.154999	2	0.0635113			0.154999	0.277678	0	0.333333
15	0.172825	2	0.172825			0.127588	0.0119812	0	1
25	0.297951	4	0.297951	0.220201	0.148166	0.167427	0.762565	3	0.666667
28	0.284559	4	0.180831	0.284559	0.0802361	0.142568	0.290373	3	0.666667
32	0.30377	3	0.30377		0.253779	0.148887	0.11621	0	1
35	0.354754	4	0.354754	0.299621	0.206174	0.127735	0.221418	3	0.333333
39	0.114256	3	0.0437419	0.112339		0.114256	0.203856	2	0.666667
47	0.36805	4	0.226298	0.318401	0.36805	0.117528	0.628668	4	0.333333
48	0.225126	2	0.111905			0.225126	0.130895	0	0.666667
59	0.195609	2	0.195609			0.144584	0.0197102	0	1
91	0.165061	2	0.072488			0.165061	0.221545	0	0.333333
113	0.236579	3	0.0482523		0.236579	0.051352	0.000191015	0	0.666667
115	0.169216	4	0.133892	0.152988	0.169216	0.0920096	0.885631	4	0.333333
206	0.190603	1				0.190603	0.17516	0	0
207	0.382554	1				0.382554	0.058972	0	0
208	0.126896	1				0.126896	0.0772403	0	0
209	0.160454	1				0.160454	0.0599904	0	0
210	0.102327	1				0.102327	0.0723514	0	0
211	0.273067	1				0.273067	0.110467	0	0
212	1.30382	1				1.30382	0.0826425	0	0
213	0.253846	1				0.253846	0.05569	0	0
214	0.387267	1				0.387267	0.134096	0	0
3	3.77007	4	3.77007	3.66127	3.24063	0.118774	0.00638699	4	0.333333
23	0.632944	4	0.234861	0.632944	0.195422	0.0885791	0.281924	2	0.666667
24	0.260107	3	0.0587826		0.260107	0.12817	0.32357	0	0.666667
36	0.255562	3	0.255562		0.171915	0.0503602	0.0269329	0	1
37	0.181842	3	0.181842	0.170087		0.0507825	0.00934606	4	0.333333
41	0.161876	3	0.101217	0.161876		0.0842504	0.237227	3	0.333333
42	0.482525	3	0.482525	0.317489		0.162905	0.32767	3	0.666667
43	0.156703	4	0.156703	0.143166	0.118959	0.129015	0.992709	4	0.333333
49	0.150587	3	0.150587	0.1295		0.0402248	0.00541187	2	0.666667
53	0.433044	4	0.410954	0.433044	0.201129	0.11624	0.292188	4	0.333333
63	0.10315	3	0.10315		0.0974647	0.0702087	0.696262	0	0.666667
78	1.60933	3	1.60933	0.55077		0.0670414	0.00851373	1	0.666667
89	0.142951	2	0.115016			0.142951	0.458777	0	0.666667
92	0.162557	3	0.162557		0.0944755	0.0502546	0.166289	0	1
117	0.381885	3	0.332343	0.339814	0.381885		0.00184303	4	0.333333
118	0.445142	3	0.286654	0.19466	0.445142		0.237561	3	0.333333
120	0.407164	3	0.407164	0.265694	0.378832		0.16703	3	0.333333
124	0.554254	2	0.0457655		0.554254		6.84981e-06	0	0.333333
125	1.34967	3	1.08455	0.653831	1.34967		0.403166	2	0.333333
126	0.192941	2	0.192941		0.179504		0.048445	0	1
127	0.401933	2	0.170386		0.401933		0.123249	0	0.666667
129	0.394023	2	0.117788		0.394023		0.109058	0	0.666667
130	0.418516	2	0.376927		0.418516		0.0396059	0	1
131	1.30552	3	0.832412	1.30552	0.77744		0.277008	2	0.666667
132	3.41708	3	0.292524	0.0449175	3.41708		0.00369039	0	1
134	0.265714	2	0.16388		0.265714		0.000185008	0	1
135	0.375907	3	0.297131	0.375907	0.337292		0.055123	3	0.666667
137	0.243202	3	0.175626	0.195157	0.243202		0.117505	3	0.666667
138	1.96478	3	1.14417	1.96478	1.89634		0.0143097	2	0.666667
139	1.62629	2	1.62629		0.924146		0.316293	0	1
140	1.94038	3	0.609574	1.94038	1.35514		0.143667	2	0.666667
142	0.630173	2	0.554498		0.630173		0.360145	0	0.666667
215	0.267517	1			0.267517		0.193623	0	0
216	0.398992	1			0.398992		0.112842	0	0
217	0.361111	1			0.361111		0.0700353	0	0
218	0.463183	1			0.463183		0.0535131	0	0
219	0.919945	1			0.919945		0.0519009	0	0
220	0.665334	1			0.665334		6.30118e-08	0	0
221	0.564095	1			0.564095		0.0699882	0	0
222	0.516591	1			0.516591		0.0614151	0	0
223	1.06791	1			1.06791		0.0711272	0	0
224	0.291294	1			0.291294		0.00047968	0	0
119	0.415795	2	0.033001		0.415795		0.0870346	0	0.333333
122	0.283893	3	0.119782	0.0976621	0.283893		0.235425	4	0.333333
225	0.606719	1			0.606719		0.163586	0	0
226	0.304681	1			0.304681		0.0538153	0	0
227	0.156387	1			0.156387		0.0630701	0	0
116	1.25502	3	0.789157	1.25502	0.0695708		0.0117217	3	0.333333
121	0.205674	3	0.177188	0.205674	0.117647		0.193484	4	0.333333
123	0.14833	2	0.0504873		0.14833		0.529462	0	0.333333
128	0.79585	3	0.471414	0.79585	0.183444		0.0137867	0	1
133	0.582758	3	0.474471	0.582758	0.311756		0.137348	2	0.666667
136	0.464938	3	0.443264	0.464938	0.168512		0.0298422	3	0.666667
141	0.354706	3	0.354706	0.244886	0.217737		0.226739	0	1
143	0.211931	2	0.211931		0.0984492		0.0766323	0	1
144	0.292569	2	0.292569		0.188694		0.350507	0	0.666667
145	0.121421	2	0.0923586		0.121421		0.479244	0	0.666667
146	0.431987	2	0.326001	0.431987			0.0422528	3	0.666667
147	0.427887	2	0.16267	0.427887			0.0158924	1	0.666667
148	0.34695	2	0.144616	0.34695			0.0111997	2	0.666667
149	0.115358	2	0.101516	0.115358			0.124896	3	0.333333
150	0.156426	2	0.156426	0.128356			0.0339835	4	0.333333
151	0.389429	2	0.389429	0.25628			0.0288577	2	0.666667
153	0.300737	2	0.0656387	0.300737			0.0502982	1	0.666667
154	0.240443	2	0.104918	0.240443			0.205866	2	0.333333
156	0.437902	2	0.348973	0.437902			1.03907e-07	0	1
157	0.19666	2	0.19666	0.139805			0.217995	4	0.333333
158	0.19508	2	0.132025	0.19508			0.0502922	3	0.333333
159	0.253281	2	0.209671	0.253281			0.00174391	3	0.666667
160	0.0820507	2	0.0820507	0.0734351			0.0243897	4	0.333333
162	0.320506	2	0.320506	0.154342			0.0336423	2	0.666667
163	0.359906	2	0.352415	0.359906			0.000192908	3	0.666667
165	0.260927	2	0.260927	0.148132			0.0838316	3	0.333333
171	0.21622	2	0.21622	0.0842613			0.0599493	2	0.666667
228	0.429285	1		0.429285			0.00729779	0	1
229	0.136332	1		0.136332			6.0595e-06	0	1
230	0.320175	1		0.320175			0.146724	0	0.666667
231	0.374876	1		0.374876			0.205151	0	0.666667
232	0.272976	1		0.272976			5.08418e-06	0	1
233	0.18761	1		0.18761			0.00626742	0	1
234	0.132475	1		0.132475			0.0553443	0	0.666667
235	0.182561	1		0.182561			0.0825296	0	0.666667
236	1.46175	1		1.46175			4.71481e-07	0	1
237	0.557882	1		0.557882			2.43064e-07	0	1
238	0.332078	1		0.332078			1.99687e-06	0	1
239	0.195908	1		0.195908			0.112709	0	0.666667
240	0.144926	1		0.144926			0.144602	0	0.666667
241	0.15154	1		0.15154			0.000469236	0	1
242	0.446111	1		0.446111			0.198781	0	0.666667
243	0.108839	1		0.108839			0.0535277	0	0.666667
244	0.0836794	1		0.0836794			0.062972	0	0.666667
245	0.48244	1		0.48244			0.0946948	0	0.666667
155	0.30975	2	0.108607	0.30975			0.0888123	2	0.666667
161	0.0809058	2	0.0809058	0.0730402			0.175412	4	0.333333
167	0.119253	2	0.0650161	0.119253			0.247191	2	0.333333
168	0.109141	2	0.109141	0.0813428			0.0106286	3	0.666667
169	0.114047	2	0.0792787	0.114047			0.118624	2	0.666667
246	0.267509	1		0.267509			0.11747	0	0.666667
247	0.113379	1		0.113379			0.0520419	0	0.666667
248	0.142447	1		0.142447			0.0981229	0	0.666667
249	0.111194	1		0.111194			0.116651	0	0.666667
152	0.0461606	2	0.0385012	0.0461606			0.592798	2	0.333333
164	0.0600005	2	0.0519402	0.0600005			0.593862	2	0.333333
166	0.55907	2	0.55907	0.133799			0.0130625	1	0.666667
170	0.126814	2	0.126814	0.0626939			0.295406	2	0.333333
172	0.0343097	2	0.0236611	0.0343097			0.584063	2	0.333333
250	0.246994	1	0.246994				0.000325724	0	1
251	0.0803146	1	0.0803146				3.50215e-09	0	1
252	0.221509	1	0.221509				0.0902029	0	0.666667
253	0.0860442	1	0.0860442				0.0542849	0	0.666667
254	0.33277	1	0.33277				6.84166e-07	0	1
255	0.11683	1	0.11683				1.72947e-08	0	1
256	0.126805	1	0.126805				0.000434087	0	1
257	0.121221	1	0.121221				0.0129061	0	1
258	0.159551	1	0.159551				0.00331983	0	1
259	0.0760522	1	0.0760522				2.86899e-06	0	1
260	0.227267	1	0.227267				2.12658e-11	0	1
261	0.152524	1	0.152524				0.0143552	0	1
262	0.134203	1	0.134203				2.14969e-06	0	1
263	0.148956	1	0.148956				4.0354e-12	0	1
264	0.290595	1	0.290595				0.0519449	0	0.666667
265	0.863425	1	0.863425				0.140318	0	0.666667
266	1.45119	1	1.45119				0.00764231	0	1
267	0.100565	1	0.100565				0.0607752	0	0.666667
268	0.130789	1	0.130789				0.124285	0	0.666667
269	0.137771	1	0.137771				7.76224e-05	0	1
270	0.220833	1	0.220833				0.139392	0	0.666667
271	0.137956	1	0.137956				0.15857	0	0.666667
272	0.121066	1	0.121066				0.0115968	0	1
273	0.0937542	1	0.0937542				0.070337	0	0.666667
274	0.264289	1	0.264289				0.0520476	0	0.666667
275	0.115087	1	0.115087				0.0536878	0	0.666667
276	0.184053	1	0.184053				0.0526023	0	0.666667
277	0.238286	1	0.238286				0.10539	0	0.666667
278	0.19503	1	0.19503				0.0624623	0	0.666667
279	0.255852	1	0.255852				0.0530052	0	0.666667
280	0.0786803	1	0.0786803				0.054275	0	0.666667
281	0.0481801	1	0.0481801				0.056771	0	0.666667

## Sheet: Table S1 B
Match ID	Central Tendency	Dispersion	Coef. Variation	Range Ratio	Separability	Max	Match Count	Picture1	Picture2	Picture3	Picture4	Picture5	Picture6	Picture7	Picture8	Picture9	Picture10	Picture11	Picture12
0	0.741356	1.03634	1.39789		2.45941	3.7986	8	0.525836	1.2743	0.225425	0.384368		0.319177				1.02938	3.7986	1.33919
1	0.173419	0.12914	0.744669		0.0986901	0.358014	9	0.266343	0.0986901	0.237614	0.358014	0.156035	0.353223				0.161849	0.125948	0.323312
4	0.463794	0.424336	0.914924		0.410884	1.39085	9	0.411999	0.321768	1.39085	0.650516		0.979965	0.144228			0.620793	0.837444	0.207964
5	1.15315	0.360794	0.312878	4.03026	0.382384	1.88085	12	0.977888	1.13699	1.16128	1.05951	1.88085	0.849066	1.11248	0.466682	1.5565	1.58365	0.872797	1.18008
6	0.198695	0.182718	0.919594		0.178712	0.582436	8	0.285489	0.140783	0.204058	0.236687		0.582436				0.470345	0.172902	0.291634
8	0.622126	0.231106	0.371478	6.54681	0.212224	1.01015	12	0.864999	0.572907	0.571162	1.01015	0.812866	0.586843	0.78021	0.154296	0.38616	0.772507	0.36652	0.586895
9	0.113571	0.088791	0.781808		0.113325	0.270171	8	0.149438	0.160332	0.125045	0.194297		0.113325				0.270171	0.194998	0.155248
10	0.128684	0.0949179	0.737605		0.153868	0.257502	8	0.168585	0.227965	0.153868	0.159863		0.200992				0.257502	0.191408	0.184024
11	0.369793	0.239714	0.648237	4.84284	0.754351	1.149	12	0.335302	0.345415	0.278769	0.24427	0.305667	0.291769	0.244646	1.149	0.259417	0.394647	0.237257	0.351363
12	0.167289	0.1189	0.710748		0.143703	0.403312	9	0.201897	0.15781	0.2151	0.143703	0.311059	0.403312				0.238182	0.177045	0.159359
16	1.19019	2.35986	1.98276		8.07074	8.97795	11	0.419828	0.703285	0.833583	0.521358	0.319822	0.324037	0.907209		8.97795	0.492833	0.336966	0.44543
17	0.32791	0.189585	0.578163		0.204885	0.671469	10	0.329698	0.368906	0.389617	0.242157	0.479564	0.483427	0.475017	0.204885		0.671469		0.290183
18	0.435186	0.337622	0.77581		0.596735	1.23042	9	0.579229	0.598131	0.556678	1.23042	0.61403	0.633689				0.332884	0.290012	0.387152
19	0.323874	0.266794	0.823761		0.609204	1.07881	10	0.288759	0.161751	0.304438	0.407116	0.273988	0.343281	0.469603	1.07881		0.355372		0.20337
20	0.319475	0.246017	0.770067		0.331612	0.910655	10	0.279263	0.192178	0.262036	0.225872	0.313081	0.359998	0.910655			0.329717	0.269297	0.691609
21	0.578315	0.231423	0.400167		0.464363	1.0728	11	0.713257	0.52971	0.512798	0.546966	0.694238	1.0728	0.636474		0.464363	0.636629	0.519535	0.613011
22	1.28009	0.341634	0.266884	3.27749	0.422156	1.95027	12	1.28284	1.52465	1.15308	1.14465	1.95027	1.01721	1.09377	0.595051	1.3699	1.55261	1.02637	1.65066
26	0.211127	0.0913574	0.432713		0.157626	0.37408	11	0.18493	0.192493	0.159747	0.157626	0.37408	0.249199	0.208712		0.309036	0.31103	0.172902	0.213768
27	0.433856	0.176329	0.406422		0.337707	0.786443	11	0.453608	0.373477	0.337707	0.3605	0.538877	0.497427	0.578881		0.381306	0.786443	0.413198	0.484847
29	0.169828	0.135712	0.799114		0.170047	0.475535	10	0.13107	0.133216	0.127626	0.0982052	0.150643		0.232832	0.475535	0.402879	0.146646		0.139288
30	0.297377	0.292986	0.985235		0.331566	0.889697	7	0.331566	0.337848	0.412418				0.718679			0.889697	0.480039	0.398276
31	0.462551	0.170386	0.368361		0.379777	0.728095	11	0.574871	0.417935	0.438373	0.416688	0.63661	0.524057	0.504552		0.728095	0.420619	0.379777	0.509029
33	0.205702	0.157074	0.7636		0.210465	0.45139	8	0.291872	0.210465	0.271599				0.45139		0.265889	0.394963	0.27344	0.308803
34	0.221257	0.169059	0.764084		0.135738	0.494733	9	0.198473	0.135738		0.418677	0.316114	0.171446	0.459266			0.494733	0.174559	0.286072
38	0.0897444	0.076476	0.852153		0.0866725	0.252751	8	0.123909	0.120446	0.146698	0.166079		0.0787252				0.252751	0.0889369	0.0993876
40	0.281745	0.120594	0.428025		0.191862	0.493486	11	0.204388	0.191862	0.226572	0.331163	0.233884	0.256391	0.400688		0.493486	0.368992	0.338347	0.335161
44	1.2676	0.465452	0.36719		1.05212	2.07631	11	1.51369	1.42517	1.05212	1.07566	2.07631	1.39975	1.37041		1.52253	1.16684	1.12497	1.4838
45	0.534906	0.232335	0.434348		0.333251	0.866113	11	0.794047	0.717316	0.479529	0.385984	0.866113	0.679175	0.333251		0.694656	0.415234	0.415407	0.63816
46	0.221753	0.0884571	0.3989		0.182363	0.339238	11	0.205945	0.208731	0.305011	0.182363	0.222426	0.336283	0.187054		0.339238	0.184654	0.193341	0.295986
50	0.378726	0.169864	0.448514	4.19741	0.154092	0.698125	12	0.344487	0.166323	0.255395	0.681469	0.25242	0.555353	0.399349	0.698125	0.401261	0.225196	0.30465	0.260681
51	0.338238	0.137084	0.405289		0.248092	0.604049	11	0.302457	0.300642	0.432351	0.297599	0.300612	0.405483	0.248092		0.604049	0.399714	0.332823	0.435032
52	0.237867	0.213459	0.897387		0.220055	0.525456	7	0.457188		0.482254	0.368207		0.439695				0.525456	0.361548	0.220055
54	0.221467	0.141023	0.636764		0.179586	0.384527	9	0.341996	0.35046	0.330393	0.234574	0.384527	0.326953				0.179586	0.196932	0.312188
55	0.129748	0.089854	0.692528		0.113868	0.295117	9	0.121574	0.125649	0.295117	0.113868	0.220404	0.187774				0.209042	0.125396	0.15815
56	0.242661	0.295918	1.21947		0.284231	0.81693	6	0.81693	0.704546	0.620921							0.193206	0.33669	0.239643
57	0.425166	0.248758	0.585084		0.350883	0.916936	11	0.37562	0.438903	0.255682	0.282433	0.54764	0.309264	0.38789		0.898523	0.916936	0.370386	0.318717
58	0.763679	0.267278	0.349987		0.584498	1.02146	11	0.901612	0.939133	0.584498	0.654991	1.01945	0.854897	0.690621		0.773398	1.02146	0.77447	0.949623
60	0.25752	0.192311	0.74678		0.216534	0.616551	9	0.245795	0.227807	0.216534	0.24688	0.274662		0.517351	0.616551		0.469712		0.274948
61	0.475691	0.0753447	0.15839	1.76613	0.0597586	0.598621	12	0.522412	0.516625	0.497741	0.360127	0.549325	0.511422	0.419886	0.338945	0.420677	0.598621	0.444132	0.528374
62	0.300333	0.19019	0.633264		0.282197	0.568007	9	0.381224	0.282197	0.568007	0.407862	0.321844	0.400818				0.446907	0.291669	0.503467
64	0.12011	0.175056	1.45747		0.222755	0.5707	5	0.218865	0.5707		0.347945						0.147597		0.156215
65	0.581332	0.209207	0.359876		0.476531	0.88112	11	0.726488	0.591037	0.637699	0.485805	0.476531	0.637771	0.88112		0.518835	0.559347	0.750164	0.711189
66	0.185376	0.285424	1.5397		0.350348	0.77124	4	0.23879									0.77124	0.589138	0.625344
67	0.354654	0.145428	0.410056		0.214684	0.590282	11	0.590282	0.36323	0.276188	0.214684	0.522027	0.431531	0.448928		0.331688	0.362023	0.398007	0.317266
68	0.19643	0.070958	0.361238		0.173575	0.314053	11	0.178392	0.173575	0.19488	0.226991	0.260845	0.200409	0.314053		0.189305	0.239449	0.194998	0.184266
69	0.663098	0.326428	0.492277		0.58861	1.09722	10	0.711233	0.775174	0.71241	0.58861	0.979011	0.861118	1.09722			0.881779	0.65515	0.695471
70	1.17276	0.729636	0.622155		0.978944	1.92851	9	1.8384	1.49076	1.11579	0.978944	1.91253	1.56129				1.59379	1.65307	1.92851
71	0.497275	0.164067	0.329932		0.404244	0.619209	11	0.563196	0.556984	0.404244	0.440432	0.586733	0.550882	0.598079		0.460048	0.619209	0.5977	0.589796
72	0.239396	0.119127	0.497615	4.76187	0.226732	0.58528	12	0.179949	0.196277	0.160751	0.194297	0.260171	0.215571	0.58528	0.358548	0.22544	0.151081	0.12291	0.222473
73	0.0771286	0.0914204	1.1853		0.102708	0.256869	6	0.238323	0.0846591		0.130277						0.256869	0.135615	0.0798002
74	0.0970637	0.10016	1.0319		0.160733	0.336051	7	0.136985	0.160017	0.110418				0.161457			0.336051	0.0845177	0.175319
75	0.302576	0.159028	0.525579		0.180152	0.641284	11	0.419361	0.461132	0.641284	0.177515	0.198161	0.235009	0.181147		0.414205	0.294243	0.308517	0.300339
76	4.7543	1.25685	0.264361	2.28745	0.642699	6.39442	12	3.38774	2.80289	2.79544	4.31133	4.95403	3.74207	5.93403	6.39442	6.24705	5.11679	5.59143	5.77439
77	1.45921	1.20074	0.82287		0.536259	3.61606	10	2.02645	1.51094	2.67871	3.61606		0.156284	0.765935	1.05225		2.19685	0.427284	3.07981
79	0.340489	0.133885	0.393214	4.29635	0.24621	0.677388	12	0.261984	0.431178	0.180397	0.407489	0.677388	0.410926	0.278611	0.387004	0.360272	0.292659	0.240295	0.157666
80	0.45916	0.126634	0.275794	2.30556	0.130174	0.74546	12	0.486453	0.381833	0.323653	0.323331	0.536181	0.74546	0.564114	0.615286	0.389396	0.39623	0.340281	0.407707
81	0.475713	0.186857	0.392793	4.11029	0.121508	0.812583	12	0.197695	0.22024	0.414856	0.484313	0.305667	0.356304	0.610385	0.812583	0.721623	0.432338	0.488877	0.663672
82	1.85651	1.50643	0.811433		2.21878	5.46779	9	3.24901	2.62828	5.46779	2.0823	2.37701	1.80252				1.10507	2.239	1.3271
83	0.241935	0.229099	0.946942		0.219955	0.678786	7	0.219955	0.678786	0.28723	0.462434	0.44283					0.42822		0.383767
84	0.458744	0.157689	0.34374	3.29566	0.120275	0.812866	12	0.386516	0.454511	0.246648	0.488788	0.812866	0.431919	0.69259	0.392696	0.347867	0.581518	0.290564	0.378447
85	0.191146	0.161591	0.845382		0.0993842	0.494565	9	0.264008	0.0781954	0.139098	0.120208			0.427269	0.363392	0.494565	0.195423		0.211592
86	1.52816	0.204744	0.133981	1.62019	0.265308	1.80083	12	1.72274	1.47562	1.11149	1.16715	1.69482	1.61863	1.51366	1.65489	1.43246	1.47597	1.66964	1.80083
87	0.137401	0.0702809	0.511503		0.0976307	0.300371	11	0.11348	0.20274	0.17251	0.092114	0.172212	0.152202	0.133399	0.300371		0.124159	0.100261	0.0853621
88	0.621319	0.653418	1.05166		1.05497	2.18712	7	1.05541	0.953479	0.40281	2.18712						0.956844	1.13215	0.768017
90	0.31075	0.144623	0.465399		0.137461	0.547303	11	0.302146	0.235532	0.245931	0.364851	0.547303	0.274275	0.450897		0.422834	0.137461	0.290012	0.457763
93	0.46823	0.0787709	0.168231	1.72625	0.0586748	0.61137	12	0.423564	0.497549	0.532157	0.35416	0.552695	0.454274	0.61137	0.382578	0.413666	0.49315	0.364586	0.539014
94	0.136514	0.165958	1.21568		0.184047	0.44374	6	0.162981	0.106257	0.347028							0.44374	0.162959	0.415203
95	0.596454	0.114242	0.191535	1.79084	0.0652156	0.811318	12	0.746102	0.522616	0.60357	0.461316	0.716144	0.642437	0.653703	0.811318	0.453037	0.472246	0.565937	0.509029
96	15.8929	3.43198	0.215944	2.09279	6.04432	24.8189	12	13.2246	12.5643	11.8592	14.5345	14.2086	12.926	17.0504	24.8189	17.0158	18.7745	17.5416	16.1961
97	1.2215	0.796168	0.651796		0.591167	2.734	10	1.49049		0.436653	1.12439	0.901499	1.70746	1.46148	2.29863	1.45026	1.05313		2.734
98	0.0599653	0.0905751	1.51046		0.124843	0.265104	4	0.124843			0.138357						0.265104		0.191279
99	0.125135	0.0961429	0.768311		0.128268	0.276137	8	0.128268	0.234428	0.136373				0.181147	0.202355	0.276137	0.173885		0.169031
100	0.155776	0.0311329	0.199858	1.91671	0.0285903	0.218968	12	0.205633	0.177043	0.11472	0.114241	0.133793	0.147731	0.160964	0.130899	0.218968	0.162166	0.154673	0.148477
101	0.247481	0.191476	0.773701		0.212963	0.638408	11	0.138697	0.10137	0.172223	0.638408	0.263204	0.127127	0.557715	0.476167		0.193523	0.183122	0.118211
102	0.0352296	0.0430591	1.22224		0.0704704	0.112929	5	0.0706719	0.0704704								0.0943858	0.0742983	0.112929
103	0.176984	0.153974	0.869984		0.214487	0.563433	9	0.213572	0.237581	0.200043				0.153581	0.563433	0.348946	0.146013	0.120148	0.140497
104	0.509288	0.0752534	0.147762	1.64686	0.0537099	0.659931	12	0.532063	0.470118	0.477521	0.435335	0.52506	0.659931	0.585773	0.450873	0.400722	0.611291	0.439713	0.523054
105	0.798659	0.149471	0.187152	2.18555	0.232987	1.13512	12	0.827826	0.897828	0.835161	0.753694	0.851622	0.902132	1.13512	0.77717	0.519374	0.783909	0.602672	0.697406
106	0.38709	0.138904	0.358841		0.321844	0.5755	11	0.380757	0.400436	0.416863	0.330666	0.321844	0.409565	0.537533		0.362429	0.5755	0.406016	0.503467
107	0.390897	0.14382	0.367923		0.256181	0.559192	11	0.451429	0.353456	0.472072	0.370445	0.512254	0.537858	0.559192		0.256181	0.411433	0.383644	0.382799
108	0.40739	0.201927	0.49566		0.310511	0.883089	11	0.315377	0.340686	0.344303	0.334271	0.572578	0.380991	0.883089	0.47427	0.520453	0.473829		0.248832
109	0.231573	0.175009	0.755743		0.175814	0.553777	9	0.325807	0.230014	0.233742	0.173662		0.511675	0.553777			0.200807	0.335861	0.213526
110	0.159575	0.142988	0.896057		0.103023	0.406595	8	0.132315		0.244784				0.406595	0.217532	0.36998	0.130176	0.103023	0.310495
111	0.168281	0.0605555	0.359848		0.112248	0.243173	11	0.202987	0.112248	0.171076	0.180001	0.174571	0.243173	0.215111		0.140765	0.211259	0.195275	0.172901
112	0.0742427	0.0483285	0.650953		0.0641442	0.148547	9	0.102895	0.0915958	0.0815945	0.0641442		0.0717274	0.132414			0.148547	0.0928038	0.105191
114	0.0698135	0.047676	0.682905		0.0572277	0.140782	9	0.0921537	0.0572277	0.103535	0.0696138			0.140782		0.101933	0.138728	0.0704314	0.0633566
173	1.23131	2.22554	1.80746		3.40707	6.52065	3										3.40707	6.52065	4.84799
174	0.0973886	0.190087	1.95184		0.261687	0.618643	3										0.356956	0.193065	0.618643
175	0.0301228	0.0538535	1.7878		0.0882639	0.153614	3										0.153614	0.119595	0.0882639
176	0.0758574	0.13349	1.75974		0.238498	0.349186	3										0.238498	0.322604	0.349186
177	0.0413888	0.0955558	2.30874		0.19007	0.306595	2										0.306595		0.19007
178	0.137634	0.239662	1.74129		0.504344	0.618892	3										0.618892	0.504344	0.528374
179	0.0548845	0.0973381	1.77351		0.162959	0.262857	3										0.232797	0.162959	0.262857
180	0.069744	0.125202	1.79517		0.205494	0.365191	3										0.365191	0.205494	0.266243
181	0.0217147	0.0493303	2.27175		0.108955	0.15162	2										0.108955		0.15162
182	0.0868466	0.154808	1.78254		0.270837	0.445957	3										0.445957	0.325366	0.270837
183	0.0377783	0.0695739	1.84164		0.0861508	0.197324	3										0.0861508	0.169864	0.197324
184	0.231899	0.408447	1.76131		0.801963	1.13582	3										0.845003	0.801963	1.13582
185	0.0521008	0.0914386	1.75503		0.167551	0.236152	3										0.167551	0.236152	0.221506
186	0.0478861	0.0885938	1.8501		0.140629	0.27924	3										0.140629	0.27924	0.154764
187	0.0471179	0.0828897	1.7592		0.150806	0.221395	3										0.221395	0.150806	0.193213
188	0.106449	0.238032	2.2361		0.635362	0.642029	2										0.635362		0.642029
189	0.0339184	0.0758612	2.23658		0.19954	0.207481	2										0.19954		0.207481
190	0.165848	0.288144	1.7374		0.601155	0.707079	3										0.601155	0.681942	0.707079
191	0.132489	0.238157	1.79755		0.365691	0.67622	3										0.67622	0.365691	0.547962
192	0.0894051	0.170347	1.90534		0.285023	0.557634	3										0.242616	0.272611	0.557634
193	0.0397679	0.0706516	1.7766		0.116557	0.191622	3										0.191622	0.169035	0.116557
194	0.0533635	0.0938118	1.75798		0.188093	0.258746	3										0.193523	0.188093	0.258746
195	0.0326864	0.0571492	1.74841		0.11529	0.152104	3										0.11529	0.124843	0.152104
196	0.290272	0.550823	1.89761		0.937578	1.79724	3										0.826351	1.79724	0.859666
197	0.147018	0.332038	2.25849		0.767775	0.996435	2										0.996435		0.767775
198	0.116153	0.218596	1.88197		0.250217	0.668684	3										0.250217	0.668684	0.474932
199	0.503158	0.980946	1.94958		1.79689	3.28045	3										1.27389	3.28045	1.48356
200	0.0770759	0.137796	1.7878		0.219857	0.386095	3										0.386095	0.219857	0.318959
201	0.0165278	0.036976	2.2372		0.0962862	0.102048	2										0.0962862		0.102048
202	0.026584	0.0480799	1.8086		0.0805257	0.14473	3										0.0937523	0.14473	0.0805257
203	0.0215566	0.0498848	2.31413		0.0978698	0.16081	2										0.0978698		0.16081
204	0.0358221	0.0662004	1.84803		0.108577	0.208532	3										0.112756	0.208532	0.108577
205	0.0225148	0.0524045	2.32756		0.0994535	0.170724	2										0.0994535		0.170724
2	0.110906	0.146524	1.32116		0.123879	0.398764	5	0.273503	0.224969	0.332544							0.398764	0.10109
7	0.168675	0.16995	1.00756		0.309365	0.615091	8	0.305726	0.189971	0.176095	0.129283	0.231862	0.250949				0.615091	0.125119
13	0.173283	0.194438	1.12208		0.240949	0.676454	8	0.186954	0.134004	0.162329	0.0980809	0.233884	0.676454				0.435505	0.152187
14	0.0546276	0.104937	1.92096		0.150449	0.340983	3	0.190534									0.340983	0.124015
15	0.0751032	0.090022	1.19864		0.159316	0.223447	5	0.175746	0.172944	0.169785							0.159316	0.223447
25	0.208436	0.162165	0.778008		0.214056	0.444498	8	0.318179	0.341789	0.233885	0.23159	0.429012		0.444498			0.288225	0.214056
28	0.172048	0.124087	0.721231		0.12344	0.405422	9	0.160802	0.172471	0.20922	0.12344	0.405422	0.324814	0.240708			0.158682	0.26902
32	0.176609	0.163939	0.928261		0.164383	0.454667	7	0.388073	0.231275	0.291962				0.306669	0.454667		0.164383	0.282278
35	0.247071	0.136573	0.55277		0.175112	0.423824	10	0.38854	0.319087	0.356635	0.201756	0.373069	0.324037	0.423824		0.194698	0.208092	0.175112
39	0.0675842	0.0745223	1.10266		0.0804643	0.222345	6	0.131226			0.0738404	0.141881	0.121295				0.222345	0.120424
47	0.257569	0.221776	0.861035		0.340899	0.857534	10	0.22478	0.267693	0.18642	0.17304	0.516635	0.265527	0.246615		0.857534	0.219178	0.133405
48	0.0842578	0.133721	1.58705		0.147704	0.411541	4	0.214973		0.120743							0.263837	0.411541
59	0.0850484	0.104668	1.23069		0.154397	0.279357	5	0.171231	0.189025	0.226572							0.279357	0.154397
91	0.0593872	0.106469	1.79279		0.182569	0.312613	3	0.217464									0.312613	0.182569
113	0.0840457	0.0950029	1.13037		0.110572	0.266856	7	0.0681813		0.0765755				0.196406	0.266856	0.246473	0.0858341	0.0682218
115	0.137026	0.106379	0.776343		0.0985951	0.3476	9	0.3476	0.0540746		0.20996		0.249005	0.211174	0.167575	0.1289	0.18212	0.0939086
206	0.0476508	0.123921	2.6006		0.30997	0.440889	2										0.440889	0.13092
207	0.0956385	0.216367	2.26234		0.493296	0.654366	2										0.654366	0.493296
208	0.031724	0.0737481	2.32468		0.140945	0.239743	2										0.140945	0.239743
209	0.0401135	0.0908975	2.26601		0.204608	0.276754	2										0.204608	0.276754
210	0.0255818	0.0590588	2.30863		0.117507	0.189474	2										0.117507	0.189474
211	0.0682667	0.165585	2.42557		0.314331	0.566766	2										0.252434	0.566766
212	0.325956	0.763379	2.34197		1.39979	2.51168	2										2.51168	1.39979
213	0.0634616	0.14281	2.25034		0.341436	0.420103	2										0.341436	0.420103
214	0.0968168	0.241234	2.49165		0.521372	0.841587	2										0.320215	0.841587
3	2.69769	1.71345	0.635156		1.31184	5.05458	10	3.67881	4.28917	3.34222	5.05458	2.26841	3.66082	4.13388	1.66816	3.91985	0.356322
23	0.287951	0.342214	1.18844		0.675497	1.26176	8	0.364412	0.168664	0.171506	0.332033	1.26176	0.305036	0.586265			0.265737
24	0.111765	0.166911	1.49341		0.208247	0.480542	5	0.091531	0.0848167					0.299778		0.480542	0.384511
36	0.119459	0.123251	1.03174		0.151081	0.280451	6	0.233186	0.268639	0.26486				0.235294		0.280451	0.151081
37	0.100678	0.0898279	0.892231		0.104048	0.219847	7	0.189444	0.210243	0.145838	0.104048	0.186366	0.219847				0.152348
41	0.086836	0.0921604	1.06132		0.11351	0.262193	7	0.100404	0.0640067	0.139241	0.136741	0.262193	0.0866949				0.252751
42	0.24073	0.309639	1.28625		0.460301	0.952466	5	0.460301	0.475478	0.511794	0.952466						0.488716
43	0.136961	0.13696	0.999994		0.136211	0.387045	7	0.166406	0.136211	0.167491	0.15775		0.271748	0.356878			0.387045
49	0.0800781	0.0703766	0.878849		0.097335	0.172165	7	0.172165	0.163012	0.116584	0.097335	0.136826	0.15434				0.120674
53	0.290342	0.226507	0.780141		0.140723	0.695963	9	0.695963	0.442687	0.0942137	0.462186	0.602909	0.234037	0.266305		0.337081	0.348721
63	0.0677059	0.103757	1.53247		0.112724	0.292394	4	0.211549	0.0979018					0.292394			0.210626
78	0.556785	0.743053	1.33454		0.671779	2.15148	6	0.998591	2.15148	1.67792	0.326812		1.3255				0.201124
89	0.0644919	0.12701	1.9694		0.251612	0.428854	3	0.167807		0.177242							0.428854
92	0.0768219	0.088882	1.15699		0.130899	0.285957	6	0.285957	0.112091	0.0896249				0.155057	0.128369		0.150764
117	0.26351	0.168118	0.637994		0.227481	0.512428	9	0.294518	0.371113	0.331397	0.349934	0.227481	0.442027	0.512428	0.264326	0.368901
118	0.231614	0.256519	1.10753		0.46809	0.901759	7	0.283155	0.367014	0.209794	0.255085		0.328896	0.433669		0.901759
120	0.262922	0.239411	0.910578		0.298565	0.607824	7	0.298565	0.350618	0.572309	0.323953		0.473129	0.528672		0.607824
124	0.150005	0.239095	1.59391		0.315078	0.605801	4	0.137297						0.452374	0.605801	0.604588
125	0.772012	0.94364	1.22231		1.25637	2.3601	5	1.25637		1.99727	1.96149			1.6889		2.3601
126	0.0931113	0.119643	1.28494		0.17092	0.360811	5	0.17092	0.175309	0.232595				0.177701		0.360811
127	0.14308	0.23429	1.63748		0.245341	0.725571	4	0.346822		0.164336				0.725571		0.48023
129	0.127953	0.22504	1.75878		0.293072	0.73757	4	0.167807	0.185556					0.444498		0.73757
130	0.198861	0.251696	1.26569		0.349779	0.725398	5	0.349779	0.381202	0.399799				0.530149		0.725398
131	0.728844	0.773442	1.06119		1.06073	2.4177	7	1.20391		1.29332	1.35697	2.4177	0.1419	1.11937		1.21295
132	0.93863	1.60583	1.71083		1.91735	5.2236	7	0.148504	0.241365	0.487703	0.134752			1.72138	3.30625	5.2236
134	0.107398	0.119006	1.10808		0.140819	0.359813	6	0.194114	0.156706	0.140819				0.243169	0.359813	0.194159
135	0.252582	0.19271	0.762959		0.177277	0.649434	9	0.357563	0.265959	0.267871	0.245762	0.409803	0.472157	0.214127	0.649434	0.148316
137	0.153496	0.129859	0.846006		0.121824	0.397831	8	0.150061	0.170895	0.205922	0.121824	0.243994	0.219653	0.331774		0.397831
138	1.25132	0.93556	0.747657		0.732291	2.70989	9	0.622862	0.602861	2.20678	1.4696	2.70989	1.71485	1.35515	2.17279	2.16109
139	0.637608	1.17075	1.83615		2.08288	4.05197	5	0.266343	4.05197	0.56055				0.803345		1.96909
140	0.976275	1.06827	1.09423		1.28269	3.55192	7	1.20127	0.627455		3.55192		2.26923	1.23948	1.40321	1.42275
142	0.296168	0.529105	1.7865		0.999124	1.53079	4	0.304636		1.35886				1.53079		0.359733
215	0.0668794	0.177112	2.64823		0.464872	0.633712	2							0.16884		0.633712
216	0.0997479	0.242624	2.43237		0.467801	0.832388	2							0.832388		0.364587
217	0.0902778	0.207718	2.30088		0.421756	0.661579	2							0.661579		0.421756
218	0.115796	0.259638	2.24221		0.647734	0.741815	2							0.741815		0.647734
219	0.229986	0.514271	2.2361		1.37367	1.38616	2							1.38616		1.37367
220	0.166333	0.28994	1.74313		0.588727	0.748214	3							0.748214	0.588727	0.65906
221	0.141024	0.324456	2.30072		0.65906	1.03322	2							1.03322		0.65906
222	0.129148	0.293306	2.27109		0.745327	1.04953	3							0.304208	0.196032	1.04953
223	0.266979	0.615264	2.30454		1.23722	1.96652	2							1.96652		1.23722
224	0.0728234	0.134433	1.84601		0.178325	0.406115	3							0.289441	0.178325	0.406115
119	0.112199	0.2391	2.13104		0.367679	0.780702	3	0.0990029						0.780702	0.466682
122	0.125334	0.162293	1.29488		0.311193	0.581436	7	0.157689	0.0876545	0.114003	0.0964648		0.196521	0.270243	0.581436
225	0.15168	0.38988	2.57042		0.941991	1.38107	2							0.439083	1.38107
226	0.0761703	0.170876	2.24335		0.423332	0.490711	2							0.423332	0.490711
227	0.0390968	0.0890209	2.27694		0.193453	0.275709	2							0.193453	0.275709
116	0.528437	0.610134	1.1546		0.712676	1.56035	6	1.32782		1.03965	0.921389	1.56035	1.28332	0.208712
121	0.125127	0.120643	0.964161		0.137163	0.35294	7	0.187888	0.145355	0.198322	0.175651	0.137163	0.30421	0.35294
123	0.0497044	0.126264	2.5403		0.293528	0.44499	2	0.151462						0.44499
128	0.362677	0.355705	0.980778		0.514936	1.16243	7	0.481783	0.359289	0.573169	1.16243	0.577633	0.647491	0.550331
133	0.342246	0.317436	0.927507		0.363232	0.935267	7	0.570357	0.489824	0.363232	0.589604	0.688846	0.469824	0.935267
136	0.269179	0.240355	0.892919		0.275348	0.615041	7	0.457499	0.502752	0.369541	0.275348	0.615041	0.504424	0.505537
141	0.204332	0.202956	0.993265		0.251356	0.653211	7	0.328142	0.401855	0.334122	0.172294	0.278369	0.283994	0.653211
143	0.0775951	0.117143	1.50967		0.135369	0.305687	4	0.194737	0.305687	0.135369				0.295348
144	0.120316	0.221906	1.84436		0.298962	0.610586	3	0.267121	0.610586					0.566083
145	0.0534448	0.108021	2.02117		0.185559	0.364262	3	0.178703		0.0983723				0.364262
146	0.189497	0.245081	1.29332		0.459962	0.852705	6	0.392743	0.278098	0.307162	0.20735	0.235906	0.852705
147	0.147639	0.208029	1.40903		0.235084	0.65709	5	0.315066	0.172944		0.65709	0.204564	0.422006
148	0.122892	0.166166	1.35214		0.159014	0.462683	5	0.34651	0.0873392		0.462683	0.246354	0.331812
149	0.0542186	0.0775173	1.42972		0.138542	0.192366	4	0.138542	0.166007		0.153709		0.192366
150	0.0711957	0.0896886	1.25975		0.111145	0.242781	5	0.150061	0.111145	0.208073	0.242781		0.142288
151	0.161427	0.207385	1.28469		0.181892	0.571415	5	0.571415	0.416043	0.180827	0.406122		0.362719
153	0.0915939	0.15924	1.73855		0.279318	0.536876	4	0.196916			0.107777	0.536876	0.257558
154	0.0863404	0.152763	1.76931		0.289022	0.432308	3	0.314755			0.289022		0.432308
156	0.196719	0.200661	1.02004		0.295755	0.463926	6	0.36628	0.295755	0.384885	0.463926	0.452266	0.397514
157	0.0841165	0.135341	1.60897		0.191181	0.436687	4	0.436687		0.153294	0.17391		0.245506
158	0.0817761	0.109124	1.33442		0.116942	0.310652	5	0.267588	0.128486		0.310652	0.116942	0.157645
159	0.115738	0.127861	1.10474		0.174142	0.394209	6	0.20719	0.208731	0.213092	0.145567	0.220067	0.394209
160	0.0388715	0.0475565	1.22343		0.0725399	0.127321	5	0.0725399	0.0804025	0.0932099	0.0929842		0.127321
162	0.118712	0.165138	1.39108		0.173384	0.462481	5	0.462481	0.115874	0.383164	0.144822		0.318205
163	0.17808	0.187217	1.05131		0.208468	0.437775	6	0.394455	0.369536	0.293253	0.208468	0.437775	0.433475
165	0.102265	0.148655	1.45363		0.149159	0.467753	5	0.20719	0.467753	0.107837	0.125802		0.318594
171	0.0751202	0.115682	1.53996		0.200039	0.393342	5	0.120952	0.393342	0.134366	0.193303		0.0594813
228	0.107321	0.213179	1.98636		0.372375	0.631555	3				0.141962	0.631555	0.514338
229	0.0340831	0.0602438	1.76756		0.11492	0.169891	3				0.124186	0.11492	0.169891
230	0.0800437	0.202172	2.52577		0.460571	0.710548	2				0.710548		0.249977
231	0.093719	0.250955	2.67774		0.676381	0.900504	2				0.900504		0.224124
232	0.068244	0.120518	1.76598		0.22177	0.335324	3				0.22177	0.335324	0.261834
233	0.0469025	0.0926062	1.97444		0.187544	0.313346	3				0.125802	0.123682	0.313346
234	0.0331186	0.0744857	2.24906		0.179131	0.218292	2				0.179131		0.218292
235	0.0456402	0.106872	2.34161		0.196133	0.35155	2				0.35155		0.196133
236	0.365439	0.6397	1.7505		1.25805	1.70628	3				1.25805	1.70628	1.42094
237	0.139471	0.243744	1.74764		0.475736	0.634588	3				0.475736	0.634588	0.563323
238	0.0830194	0.146008	1.75873		0.266024	0.389155	3				0.266024	0.341053	0.389155
239	0.0489771	0.119112	2.43199		0.229462	0.408594	2				0.179131		0.408594
240	0.0362316	0.0913066	2.52008		0.206297	0.320538	2				0.114241		0.320538
241	0.0378851	0.0699098	1.84531		0.0896106	0.207261	3				0.15775	0.207261	0.0896106
242	0.111528	0.296826	2.66145		0.788617	1.06348	2				1.06348		0.274858
243	0.0272098	0.0610116	2.24226		0.152156	0.174362	2				0.152156		0.174362
244	0.0209199	0.047626	2.27659		0.103606	0.147432	2				0.147432		0.103606
245	0.12061	0.286952	2.37917		0.483567	0.963752	2				0.483567		0.963752
155	0.104589	0.17242	1.64854		0.246038	0.496869	4	0.139476	0.186345		0.496869	0.432382
161	0.0384865	0.0579512	1.50575		0.0769342	0.165783	4	0.165783	0.0769342		0.127791	0.0913294
167	0.0460673	0.0802293	1.74157		0.160609	0.19715	3	0.195048			0.160609	0.19715
168	0.047621	0.0566821	1.19028		0.0974289	0.127052	5	0.114414	0.0974289	0.11558	0.116976	0.127052
169	0.0483314	0.0705063	1.45881		0.109568	0.189736	4	0.128268	0.109568		0.152405	0.189736
246	0.0668773	0.16355	2.44552		0.32443	0.563479	2				0.239049	0.563479
247	0.0283446	0.0633966	2.23663		0.166576	0.17356	2				0.166576	0.17356
248	0.0356117	0.0850924	2.38945		0.146949	0.287145	2				0.287145	0.140196
249	0.0277985	0.0679174	2.4432		0.134073	0.233828	2				0.233828	0.0997547
152	0.0211654	0.0475592	2.24702		0.115503	0.138482	2	0.115503			0.138482
164	0.0279852	0.0627711	2.24301		0.155821	0.180001	2	0.155821			0.180001
166	0.173217	0.270052	1.55904		0.40732	0.857101	4	0.370327	0.449781	0.857101	0.401398
170	0.0473771	0.0882064	1.8618		0.110987	0.269456	3	0.269456	0.110987		0.188082
172	0.0144927	0.0330562	2.28089		0.0709832	0.102929	2	0.0709832			0.102929
250	0.0617485	0.113272	1.83441		0.16158	0.343366	3	0.16158	0.343366	0.236036
251	0.0200786	0.0348846	1.7374		0.0754283	0.0879507	3	0.0879507	0.0775648	0.0754283
252	0.0553773	0.130995	2.36551		0.227576	0.436952	2	0.436952		0.227576
253	0.021511	0.0482946	2.24511		0.118461	0.139671	2	0.118461		0.139671
254	0.0831926	0.145781	1.75233		0.27418	0.381045	3	0.343086	0.381045	0.27418
255	0.0292076	0.0508224	1.74004		0.103104	0.124545	3	0.122841	0.124545	0.103104
256	0.0317012	0.0584216	1.84288		0.0734207	0.169363	3	0.169363	0.13763	0.0734207
257	0.0303053	0.0617629	2.03802		0.126405	0.212483	3	0.212483	0.0860779	0.0651035
258	0.0398878	0.0770396	1.93141		0.133741	0.255291	3	0.255291	0.12155	0.101814
259	0.019013	0.0334882	1.76133		0.0619547	0.0916325	3	0.0619547	0.0745694	0.0916325
260	0.0568167	0.098494	1.73354		0.221028	0.23879	3	0.23879	0.221028	0.221983
261	0.0381309	0.0781332	2.04908		0.156168	0.268731	3	0.0762758	0.112563	0.268731
262	0.0335508	0.0590238	1.75924		0.104969	0.148981	3	0.14866	0.148981	0.104969
263	0.0372391	0.0645365	1.73303		0.14426	0.154731	3	0.154731	0.147877	0.14426
264	0.0726487	0.162462	2.23626		0.43063	0.441155	2	0.441155		0.43063
265	0.215856	0.541485	2.50855		1.20236	1.89632	2	0.693954		1.89632
266	0.362798	0.722011	1.99012		1.37111	2.44692	3	1.0758	2.44692	0.830859
267	0.0251413	0.057041	2.26881		0.127196	0.1745	2	0.1745		0.127196
268	0.0326973	0.0805864	2.46462		0.166031	0.279199	2	0.113168		0.279199
269	0.0344429	0.0620459	1.80141		0.0993761	0.182246	3	0.131693	0.182246	0.0993761
270	0.0552081	0.138354	2.50604		0.306025	0.484261	2	0.178236		0.484261
271	0.034489	0.0881961	2.55723		0.209635	0.311751	2	0.102116		0.311751
272	0.0302666	0.0613622	2.02739		0.133732	0.211254	3	0.0775211	0.211254	0.0744245
273	0.0234385	0.053953	2.30189		0.109253	0.17201	2	0.17201	0.109253
274	0.0660723	0.147781	2.23666		0.388139	0.404729	2	0.404729	0.388139
275	0.0287718	0.0645314	2.24287		0.160332	0.18493	2	0.18493	0.160332
276	0.0460133	0.103013	2.23877		0.263696	0.288464	2	0.263696	0.288464
277	0.0595716	0.143619	2.41087		0.263029	0.488944	2	0.488944	0.225915
278	0.0487574	0.110913	2.2748		0.242626	0.342463	2	0.342463	0.242626
279	0.063963	0.143296	2.24029		0.362232	0.405323	2	0.362232	0.405323
280	0.0196701	0.0441607	2.24507		0.108343	0.127698	2	0.108343	0.127698
281	0.012045	0.0271534	2.25432		0.0638226	0.0807178	2	0.0638226	0.0807178

## Sheet: Table S1 C
MASCOT Search Parameters
Type of search : MS/MS Ion Search
Enzyme : Trypsin
Fixed modifications : Carbamidomethyl (C)
Variable modifications : Oxidation (M)
Mass values : Monoisotopic
Protein Mass : Unrestricted
Peptide Mass Tolerance : ± 100 ppm
Fragment Mass Tolerance: ± 0.2 Da
Max Missed Cleavages : 1
Instrument type : MALDI-TOF-TOF

## Sheet: Table S1 D
match id(spot no)	NCBI Aaccession no.	Protein name (BLAST P from Rice Genome Annotation Project)	Protein name from MASCOT	mass	PI	coverage	score		Precursor mass	Mr(expt)	Mr(calc)	ppm	Miss	Score	Expect	Rank	Unique	Peptide
0	gi|115465862	protein|plastocyanin, chloroplast precursor, putative, expressed	Os06g0101600 [Oryza sativa Japonica Group]	15624	5.61	0.15	72		2514.35	2513.34	2513.18	62.6	0	72	7.9e-05	1	U	K.NNAGFPHNVVFDEDAVPSGVDVSK.I
2	gi|1835731	protein|photosystem II 10 kDa polypeptide, chloroplast precursor, putative, expressed	photosystem II 10 kDa polypeptide [Oryza sativa Indica Group]	12885	9.27	0.24	329		955.472	954.464	954.481	-17.49	0	34	0.67	1		K.GVYQFVDK.Y
									1995.94	1994.93	1994.94	-1.68	0	124	6.1e-10	1	U	K.TDKPYGIGGGMSVDIDASGR.K
									2011.92	2010.91	2010.93	-10.97	0	-49	0.017	1	U	K.TDKPYGIGGGMSVDIDASGR.K + Oxidation (M)
									2124.04	2123.03	2123.03	-1.6	1	79	1.9e-05	1	U	K.TDKPYGIGGGMSVDIDASGRK.S
									2140.01	2139.01	2139.03	-9.03	1	-44	0.05	1	U	K.TDKPYGIGGGMSVDIDASGRK.S + Oxidation (M)
									2237.12	2236.11	2236.12	-2.31	1	92	7.7e-07	1	U	K.IKTDKPYGIGGGMSVDIDASGR.K
									2253.1	2252.09	2252.11	-8.03	1	-68	0.0002	1	U	K.IKTDKPYGIGGGMSVDIDASGR.K + Oxidation (M)
4	gi|671740	protein|ribulose bisphosphate carboxylase small chain, chloroplast precursor, putative, expressed	ribulose-bisphosphate carboxylase [synthetic construct]	15111	6.59	0.35	168		914.391	913.384	913.393	-9.82	0	27	3.9	1		R.SPGYYDGR.Y
									933.51	932.503	932.508	-5.74	0	28	4.8	1		R.IIGFDNVR.Q
									938.463	937.455	937.466	-11.08	0	25	7	1		K.AYPDAFVR.I
									1066.57	1065.57	1065.56	5.92	1	33	1.2	1		K.KAYPDAFVR.I
									1216.63	1215.62	1215.63	-9.25	0	20	25	3	U	-.MQVWPIEGIK.K + Oxidation (M)
									1276.65	1275.64	1275.65	-2.06	1	36	0.66	1		K.VGFVYRENHR.S
8	gi|56966763	protein|ribulose bisphosphate carboxylase small chain, chloroplast precursor, putative, expressed	Chain S, Crystal Structure Of Activated Rice Rubisco Complexed With 2- Carboxyarabinitol-1,5-Bisphosphate	15091	5.89	0.47	352		914.481	913.474	913.393	88.6	0	33	22	2	U	R.SPGYYDGR.Y
									933.592	932.585	932.508	82.8	0	32	13	1	U	R.IIGFDNVR.Q
									938.549	937.542	937.466	81.4	0	33	14	1	U	K.AYPDAFVR.I
									1066.67	1065.67	1065.56	98	1	51	0.13	1	U	K.KAYPDAFVR.I
									1200.75	1199.74	1199.64	86.5	0	46	0.54	1	U	-.MQVWPIEGIK.K
									1216.74	1215.73	1215.67	57.4	0	33	14	1	U	-.FQVWPIEGIK.K
									1328.86	1327.85	1327.73	87.2	1	27	22	1	U	-.MQVWPIEGIKK.F
									1380.83	1379.82	1379.69	92.2	1	24	77	1	U	R.SKWVPCLEFSK.V
									1580.93	1579.92	1579.77	95.5	0	-60	0.019	1	U	K.LPMFGCTDATQVLK.E
									1596.92	1595.92	1595.77	93.3	0	74	0.00091	1	U	K.LPMFGCTDATQVLK.E + Oxidation (M)
10	gi|18103931	protein|RNA recognition motif containing protein, expressed	glycine rich RNA binding protein [Oryza sativa Indica Group]	19579	6.59	0.3	207		1009.51	1008.5	1008.44	60.8	0	17	50	1		R.SGGGGGGGYGQR.G
									1165.61	1164.61	1164.54	57.2	1	30	2.6	1		R.RSGGGGGGGYGQR.G
									1287.76	1286.75	1286.67	63	1	10	190	9		R.NITVNEAQSRR.S
									1467.77	1466.76	1466.66	67.1	0	25	7.9	1		R.CFVGGLAWATDDR.S
									1818.87	1817.86	1817.75	61.5	0	124	8.8e-10	1	U	R.GGGGGYGGGGYGGGGGGGGYGQR.R
13	gi|42408425	protein|copper/zinc superoxide dismutase, putative, expressed	putative superoxide dismutase [Cu-Zn], chloroplast precursor [Oryza sativa Japonica Group]	20633	5.79	0.46	341		1323.77	1322.76	1322.73	20.7	0	59	0.0022	1	U	K.QIPLSGPNSVVGR.A
									2264.16	2263.15	2263.14	4.29	0	17	28	1	U	R.HAGDLGNIVANAEGVAEATIVDK.Q
									2501.27	2500.26	2500.24	7.29	0	129	1.8e-10	1	U	K.GTSQVEGVVTLTQDDQGPTTVNVR.V
									2865.42	2864.42	2864.41	4.09	1	70	9.8e-05	1	U	R.AFVVHELEDDLGKGGHELSLSTGNAGGR.L
									3082.64	3081.63	3081.63	-0.24	1	66	0.0002	1	U	K.AVAVLKGTSQVEGVVTLTQDDQGPTTVNVR.V
16	gi|18698985	protein|2Fe-2S iron-sulfur cluster binding domain containing protein, expressed	anti-disease protein 1 [Oryza sativa]	15082	4.37	0.33	123		1612.88	1611.88	1611.8	47.8	1	45	0.99	1	U	K.SDVVIETHKEDDLI.-
									3550.8	3549.8	3549.64	45.4	0	78	0.00017	1	U	K.VVSGEIDQSDQSFLDDDQVAAGWVLTCHAYPK.S
17	gi|34394725	protein|photosystem I reaction center subunit IV A, chloroplast precursor, putative, expressed	putative Photosystem I reaction center subunit IV [Oryza sativa Japonica Group]	15537	9.64	0.31	182		2227.24	2226.24	2226.08	69.6	0	128	2.3e-10	1	U	K.VNYAGVSTNNYALDEIQEVK.-
									3101.78	3100.77	3100.49	91.8	1	54	0.0033	1	U	R.ESYWYNGTGSVVTVDQDPNTRYPVVVR.F
18	gi|15667623	protein|abscisic stress-ripening, putative, expressed	drought inducible 22 kD protein [Saccharum officinarum]	15923	5.78	0.24	398		1229.68	1228.67	1228.61	50.5	0	45	1.1	1		K.HHHHLFHHK.K
									1357.78	1356.77	1356.71	46.6	1	17	670	7		K.HHHHLFHHKK.D
									1917.06	1916.05	1915.98	39.3	0	105	8.1e-07	1	U	K.QHLGEAGAIAAGAFALYEK.H
									2182.23	2181.22	2181.13	40.3	1	131	1.7e-09	1	U	K.HKQHLGEAGAIAAGAFALYEK.H
									2382.31	2381.3	2381.21	38.6	1	100	1.9e-06	1	U	K.QHLGEAGAIAAGAFALYEKHEAK.K
19	gi|115446541	protein|2-Cys peroxiredoxin BAS1, chloroplast precursor, putative, expressed	2Cys-peroxiredoxin precursor [Brassica rapa subsp. pekinensis]	28907	5.97	0.37	223		1485.91	1484.9	1484.84	45	0	90	1.7e-05	1	U	K.SFGVLIPDQGIALR.G
									1722.01	1721	1720.92	47.6	0	11	1500	3		K.EGVIQHSTINNLAIGR.S
									1763.03	1762.02	1761.95	39.5	1	71	0.0018	1	U	K.SGGLGDLKYPLISDVTK.S
									2055.05	2054.05	2053.96	40.1	0	50	0.28	1	U	K.APDFDAEAVFDQEFINVK.L
									2508.51	2507.51	2507.39	47.6	1	6	2600	1		R.GLFIIDKEGVIQHSTINNLAIGR.S
									2829.47	2828.46	2828.34	40.3	0	5	4900	1	U	R.TLQALQYVQDNPDEVCPAGWKPGDK.S
20	gi|115467828	protein|chlorophyll A-B binding protein, putative, expressed	Os06g0320500 [Oryza sativa Japonica Group]	26397	5.75	0.04	70		1354.67	1353.67	1353.61	38.8	1	70	0.0034	1	U	R.FKESEVYHCR.W
21	gi|115446541	protein|peroxiredoxin, putative, expressed	Os02g0537700 [Oryza sativa Japonica Group]	28307	5.67	0.37	372		1485.91	1484.91	1484.84	48.4	0	94	6.6e-06	1	U	K.SFGVLIPDQGIALR.G
									1722.02	1721.01	1720.92	50.6	0	10	1900	9	U	K.EGVIQHSTINNLAIGR.S
									1763.03	1762.02	1761.95	38.6	1	33	10	1	U	K.SGGLGDLKYPLISDVTK.S
									2055.06	2054.05	2053.96	42.6	0	54	0.098	1	U	K.APDFDAEAVFDQEFINVK.L
									2508.5	2507.49	2507.39	42.6	1	110	1e-07	1	U	R.GLFIIDKEGVIQHSTINNLAIGR.S
									2829.48	2828.47	2828.34	44.2	0	71	0.0015	1	U	R.TLQALQYVQDNPDEVCPAGWKPGDK.S
23	gi|3345477	protein|carbonic anhydrase, chloroplast precursor, putative, expressed	carbonic anhydrase [Oryza sativa]	29498	8.41	0.22	220		1235.6	1234.59	1234.51	66.2	0	10	260	1	U	K.YMVFSCADSR.V
									1776.9	1775.89	1775.79	57.6	0	60	0.0023	1	U	K.DGAPDSFHFVEDWVR.T
									1950.07	1949.06	1948.94	61.3	0	101	1.4e-07	1	U	R.VCPSVTMGLEPGEAFTVR.N
									1966.04	1965.03	1964.93	49.7	0	-57	0.0041	1	U	R.VCPSVTMGLEPGEAFTVR.N + Oxidation (M)
									2201.19	2200.18	2200.05	60.1	0	49	0.022	1	U	K.VQTEHASLPFDDQCAILEK.E
24	gi|115470529	protein|PsbP, putative, expressed	Os07g0141400 [Oryza sativa Japonica Group]	27094	8.66	42%	694		945.626	944.618	944.508	0.1104	0	46	0.22	1		R.EFPGQVLR.Y
									1229.8	1228.79	1228.65	0.1455	0	67	0.0012	1	U	K.QYYSVTVLTR.T
									1329.79	1328.79	1328.66	0.1258	1	53	0.029	1	U	R.KFVESAASSFSVA.-
									2241.3	2240.3	2240.06	0.2367	0	77	6.3e-05	1	U	R.YEDNFDANSNVSVIINPTTK.K
									2341.44	2340.44	2340.19	0.2486	0	67	0.00048	1	U	K.TITEFGSPEEFLAQVDFLLGK.Q
									2369.43	2368.42	2368.15	0.2651	1	116	6.1e-09	1	U	R.YEDNFDANSNVSVIINPTTKK.T
									2469.57	2468.56	2468.28	0.274	1	60	0.0022	1	U	K.KTITEFGSPEEFLAQVDFLLGK.Q
									2708.62	2707.61	2707.28	0.326	0	51	0.017	1	U	K.TDSEGGFESDAVATANILESSAPVVGGK.Q
									3167.93	3166.93	3166.56	0.3692	1	45	0.039	1	U	R.EFPGQVLRYEDNFDANSNVSVIINPTTK.K
									3343.04	3342.03	3341.59	0.4433	1	115	3.5e-09	1	U	K.QAYSGKTDSEGGFESDAVATANILESSAPVVGGK.Q
28	gi|553107	protein|triosephosphate isomerase, cytosolic, putative, expressed	triosephosphate isomerase, partial [Oryza sativa Japonica Group]	27816	6.6	0.26	413		954.502	953.495	953.476	20	0	26	83	9	U	K.FFVGGNWK.C
									1374.75	1373.74	1373.7	29.7	0	68	0.0055	1	U	K.VIACVGETLEQR.E
									1603.86	1602.85	1602.8	30.1	0	137	6e-10	1	U	K.WLAANVSAEVAESTR.I
									1635.85	1634.85	1634.8	28.1	0	31	27	1	U	K.VATPDQAQEVHDGLR.K
									1763.96	1762.95	1762.9	29.6	1	73	0.0013	1	U	K.VATPDQAQEVHDGLRK.W
									2027.1	2026.1	2026.04	26.6	0	79	0.00034	1	U	K.SQLRPEIQVAAQNCWVK.K
29	gi|4105561	protein|ribulose-phosphate 3-epimerase, chloroplast precursor, putative, expressed	ribulose-5-phosphate-3-epimerase [Oryza sativa]	29234	8.93	0.34	416		1523.86	1522.85	1522.78	46.8	0	63	0.00085	1		K.GVNPWIEVDGGVGPK.N
									1704.99	1703.98	1703.91	44.1	0	53	0.006	1	U	K.NDIIVSPSILSANFSK.L
									2029.03	2028.02	2027.92	50.1	0	49	0.018	1	U	K.AVEVAGCDWIHVDVMDGR.F
									2045.02	2044.01	2043.91	47	0	-42	0.088	1	U	K.AVEVAGCDWIHVDVMDGR.F + Oxidation (M)
									2217.19	2216.19	2216.08	49.7	0	149	1.7e-12	1		K.AGADIVSVHCEQSSTIHLHR.T
									2504.42	2503.41	2503.3	46.3	0	102	5.9e-08	1	U	K.VIEAGANAIVAGSAVFGAPDYAEAIK.G
30	gi|62733870	protein|chlorophyll A-B binding protein, putative, expressed	chlorophyll a/b-binding protein CP26 precursor - maize [Oryza sativa Japonica Group]	24317	5.95	0.17	79		1172.74	1171.73	1171.66	62	0	26	50	1		R.IFLPEGLLDR.S
									1263.73	1262.72	1262.64	63.6	0	23	160	1		K.YQAYELIHAR.W
									2111.19	2110.18	2110.08	48.7	0	29	26	1	U	K.HLSDPFGNNLLTVISGAAER.T
32	gi|553107	protein|triosephosphate isomerase, cytosolic, putative, expressed	triosephosphate isomerase, partial [Oryza sativa Japonica Group]	27816	6.6	0.31	474		954.521	953.514	953.476	39.7	0	39	3.6	1	U	K.FFVGGNWK.C
									1339.73	1338.72	1338.66	48.1	0	89	4e-05	1	U	R.IIYGGSVTGANCK.E
									1374.79	1373.78	1373.7	58.8	0	72	0.0018	1	U	K.VIACVGETLEQR.E
									1603.91	1602.9	1602.8	61.2	0	58	0.045	1	U	K.WLAANVSAEVAESTR.I
									1635.91	1634.9	1634.8	61.8	0	71	0.0022	1	U	K.VATPDQAQEVHDGLR.K
									1764.01	1763	1762.9	61.4	1	69	0.0029	1	U	K.VATPDQAQEVHDGLRK.W
									2027.17	2026.16	2026.04	59	0	76	0.00055	1	U	K.SQLRPEIQVAAQNCWVK.K
34	gi|108864186	protein|chlorophyll A-B binding protein, putative, expressed	Chlorophyll A-B binding protein, expressed [Oryza sativa Japonica Group]	24038	4.73	0.27	240		1172.71	1171.71	1171.66	38.9	0	35	9.1	1		R.IFLPEGLLDR.S
									1263.7	1262.69	1262.64	40.1	0	56	0.1	1		K.YQAYELIHAR.W
									1482.73	1481.72	1481.68	28.1	0	27	63	1		K.FGANCGPEAVWFK.T
									2095.15	2094.14	2094.05	42.3	1	12	1300	1	U	K.KPEDFSKYQAYELIHAR.W
									2111.17	2110.17	2110.08	41.1	0	110	2.2e-07	1	U	K.HLSDPFGNNLLTVISGAAER.T
36	gi|115453797	protein|cbbY, putative, expressed	Os03g0565200 [Oryza sativa Japonica Group]	34138	8.36	0.23	225		1148.76	1147.75	1147.72	25.2	0	21	60	4	U	K.LLPLRPGVQR.L
									1187.7	1186.7	1186.67	22.1	0	81	0.00029	1	U	K.ITIFAGDVVPR.K
									1213.62	1212.61	1212.58	30.9	0	26	88	1	U	R.ISFNETFAER.E
									1457.81	1456.8	1456.77	22.9	0	32	19	1	U	K.AVSAIVSCLLGPDR.A
									1785.99	1784.99	1784.95	22.7	1	43	1.3	2	U	K.AVSAIVSCLLGPDRAEK.I
									2832.29	2831.28	2831.22	21.1	0	22	110	1	U	K.SGYTAEEDFATADAVFDCIGDPPEVR.F
37	gi|19184	protein|chlorophyll A-B binding protein, putative, expressed	Type I (26 kD) CP29 polypeptide [Solanum lycopersicum]	30575	5.73	0.06	58		1172.68	1171.67	1171.66	12	0	35	0.64	1	U	R.IFLPEGLLDR.S
									1263.67	1262.66	1262.64	14.5	0	23	11	1	U	K.YQAYELIHAR.W
38	gi|115473531	protein|RNA recognition motif containing protein, putative, expressed	Os07g0631900 [Oryza sativa Japonica Group]	28253	4.75	0.09	59		1094.54	1093.53	1093.55	-19	1	13	140	1	U	K.VIYDRESGR.S
									1621.79	1620.78	1620.8	-10.14	1	46	0.05	1	U	R.VNSGPPPPRDDFAPR.S
39	gi|115450493	protein|glyceraldehyde-3-phosphate dehydrogenase, putative, expressed	Os03g0129300 [Oryza sativa Japonica Group]	47537	6.22	0.16	259		1151.74	1150.73	1150.67	50.2	0	27	25	1	U	R.VVDLAHLVASK.W
									1350.76	1349.75	1349.66	70.1	0	55	0.092	1	U	K.TGITADDVNAAFR.K
									1478.86	1477.85	1477.75	69.2	1	42	1.5	1	U	K.TGITADDVNAAFRK.A
									1555.79	1554.78	1554.67	71.7	0	42	2.2	1		K.GTMTTTHSYTGDQR.L
									1770.02	1769.02	1768.9	68.7	0	63	0.012	1	U	R.ENSPLEVVVVNDSGGVR.N
									1794.13	1793.12	1793.03	49.6	0	30	7.6	2	U	R.VPTPNVSVVDLVINTVK.T
40	gi|297604125	protein|glycosyl hydrolase, putative, expressed	Os05g0247100 [Oryza sativa Japonica Group]	32757	6.08	0.28	277		921.41	920.403	920.418	-15.97	0	24	9.1	2	U	R.CVFPDQR.L
									1032.58	1031.57	1031.58	-7.87	0	32	1.7	1	U	R.LGVMLTATAR.C
									1127.62	1126.62	1126.62	-7.29	1	44	0.084	1	U	R.IHVKVFGDGR.C
									1151.57	1150.57	1150.58	-9.43	1	26	6.3	1	U	R.LYAHNKDYK.G
									1263.7	1262.69	1262.7	-6.69	0	93	1e-06	1	U	R.LQAALSTGLFSR.I
									1608.83	1607.82	1607.85	-19.51	0	34	0.67	1	U	K.LDISGHTVSAVGPDIK.H
									2098.06	2097.06	2097.09	-13.47	1	25	5	1	U	R.VLVGVVASPEADRDGYVSHK.D
41	gi|56784713	protein|nascent polypeptide-associated complex subunit alpha, putative, expressed	alpha NAC-like protein [Oryza sativa Japonica Group]	57717	8.63	0.03	47		1933.14	1932.13	1931.97	84.7	0	47	0.025	1	U	K.IEDLSSQLQAQAAQQFR.M
42	gi|2961307	protein|ribulose bisphosphate carboxylase large chain precursor, putative, expressed	ribulose-1,5-bisphosphate carboxylase [Rondeletia odorata]	53618	6.14	0.06	165		1465.88	1464.87	1464.75	84.8	0	60	0.0031	3		K.TFQGPPHGIQVER.D
									2170.19	2169.18	2168.98	92	1	48	0.053	1	U	R.GGLDFTKDDENVNSQPFMR.W
									2186.17	2185.16	2184.99	76.8	1	59	0.0046	1	U	R.GGLMFTKDDENVNSQPFMR.W
45	gi|739292	protein|oxygen-evolving enhancer protein 1, chloroplast precursor, putative, expressed	oxygen-evolving complex protein 1	26603	5.13	0.19	92		1236.7	1235.69	1235.65	30.5	1	31	1.7	1	U	R.RLTFDEIQSK.T
									1760.94	1759.93	1759.87	32.2	0	4	610	8		K.DGIDYAAVTVQLPGGER.V
									2236.23	2235.22	2235.17	23.4	0	57	0.0027	1	U	K.NLVATGKPESFGGPFLVPSYR.G
47	gi|162461576	protein|glyoxalase family protein, putative, expressed	glyoxylase1 [Zea mays]	32450	5.59	0.1	80		914.484	913.477	913.491	-15.63	1	13	160	7		R.SIKFYEK.A
									996.572	995.565	995.576	-11.74	1	12	110	1		K.ITREPGPVK.G
									1503.9	1502.9	1502.89	1.69	1	55	0.0038	1	U	K.ILRQPGPLPGINTK.I
48	gi|115444057	protein|peptidase, T1 family, putative, expressed	Os02g0133800 [Oryza sativa Japonica Group]	29897	5.37	0.22	284		1085.59	1084.58	1084.53	51.3	0	18	890	6	U	K.AASELSSHQR.K
									1593.91	1592.9	1592.83	46.4	0	84	0.00021	1	U	R.VADHAGVALAGLTADGR.V
									1710.85	1709.84	1709.76	46	0	108	7.6e-07	1	U	R.NQYDTDVTTWSPAGR.L
									2075.11	2074.1	2073.99	50.6	0	74	0.0022	1	U	R.SECINHAFVYDAPLPVSR.L
49	gi|27261025	protein|FAD dependent oxidoreductase domain containing protein, expressed	putative thiamine biosynthesis protein [Oryza sativa Japonica Group]	37156	5.44	0.19	239		1262.8	1261.79	1261.7	67.8	1	33	0.52	1		R.FSPIKESIVSR.E
									1773.1	1772.1	1771.98	64.6	1	77	1.5e-05	1	U	K.LFNAVAVEDLIVKEGR.V
									1930.09	1929.08	1928.95	65.6	1	53	0.0082	1		R.VVVSSCGHDGPFGATGVKR.L
									2170.24	2169.23	2169.08	68	0	76	3.5e-05	1		R.EVVPGMIVTGMEVAEIDGAPR.M
									2186.2	2185.19	2185.08	54.3	0	-21	11	1		R.EVVPGMIVTGMEVAEIDGAPR.M + Oxidation (M)
50	gi|41052915	protein|ferredoxin--NADP reductase, chloroplast precursor, putative, expressed	putative ferredoxin-NADP(H) oxidoreductase [Oryza sativa Japonica Group]	41095	7.98	0.19	199		1266.65	1265.65	1265.65	-4.91	1	33	1.1	1		K.YRPKEPYTGR.C
									1378.69	1377.68	1377.71	-21.46	0	42	0.15	1		R.LVYTNDQGEIVK.G
									1534.82	1533.81	1533.82	-3.31	1	17	35	1		K.RLVYTNDQGEIVK.G
									1644.79	1643.78	1643.8	-15.77	0	70	0.0002	1		R.LYSIASSAIGDFADSK.T
									1755.82	1754.81	1754.83	-9.74	1	20	16	1		R.EQTNAAGEKMYIQTR.M + Oxidation (M)
									1961	1959.99	1960.01	-9.02	0	17	31	1		K.DPNATIIMLGTGTGIAPFR.S + Oxidation (M)
53	gi|118175929	protein|fructose-1,6-bisphosphatase, putative, expressed	chloroplast sedoheptulose-1,7-bisphosphatase [Morus alba var. multicaulis]	42825	6.06	0.12	79		1588.91	1587.9	1587.93	-15.73	0	34	0.61	1		R.LLFEVAPLGFLIEK.A
									1813.89	1812.89	1812.9	-7.37	1	33	1.1	1		K.NEIIRFEETLYGSSR.L
									1858.11	1857.11	1857.11	-2.98	1	5	820	3		K.LRLLFEVAPLGFLIEK.A
									2092.99	2091.99	2092.02	-13.46	1	7	240	4	U	R.ATFDNPEYNKLIDYYVK.E
56	gi|125580	protein|phosphoribulokinase/Uridine kinase family protein, expressed	Phosphoribulokinase, chloroplastic;Short=PRK; Short=PRKase; AltName: Full=Phosphopentokinase; Flags: Precursor	45512	5.72	0.21	400		1166.6	1165.59	1165.62	-19.3	1	17	41	2		R.KLTCSYPGIK.F
									1249.62	1248.62	1248.64	-15.5	0	55	0.0077	1		R.DLYEQIIAER.A
									1359.62	1358.62	1358.65	-27.61	0	58	0.0027	1		K.FYGEVTQQMLK.H + Oxidation (M)
									1420.67	1419.66	1419.7	-29.52	0	63	0.001	1		R.KPDFDAFIDPQK.Q
									1488.63	1487.62	1487.66	-24.14	0	70	0.00013	1		K.ANDFDLMYEQVK.A + Oxidation (M)
									1497.78	1496.77	1496.79	-15.12	1	45	0.083	1		R.GHSLESIKASIEAR.K
									1518.8	1517.79	1517.82	-19.25	1	78	3.9e-05	1		K.IRDLYEQIIAER.A
									1718.82	1717.82	1717.85	-19.29	0	15	55	3	U	K.IFVIEGLHPMYDER.V
57	gi|115471157	protein|NAD dependent epimerase/dehydratase family protein, putative, expressed	60S acidic ribosomal protein P0, putative, expressed [Oryza sativa Japonica Group]	41268	7.68	0.14	267		987.484	986.477	986.446	31.9	0	47	0.86	1	U	R.FAEYASSGR.G
									1010.5	1009.49	1009.47	28.4	0	48	0.51	1	U	R.IFNCVSDR.A
									1164.57	1163.57	1163.52	42.4	0	34	16	1	U	R.NMHFYAEPR.A
									1388.76	1387.76	1387.69	43.9	1	50	0.34	1	U	R.SSTNLPEDLKER.F
									1786	1785	1784.91	49.6	0	88	3.8e-05	1	U	R.DLASMVALAVESPGAAAGR.I
									1801.99	1800.98	1800.9	42.7	0	-23	130	1	U	R.DLASMVALAVESPGAAAGR.I + Oxidation (M)
58	gi|108864048	protein|fructose-bisphospate aldolase isozyme, putative, expressed	Fructose-bzisphosphate aldolase, chloroplast precursor, putative, expressed [Oryza sativa Japonica Group]	41808	6.07	0.27	527		1156.58	1155.57	1155.53	35	0	56	0.086	1	U	R.EAAYYQQGAR.F
									1387.76	1386.76	1386.71	33.9	0	91	2.4e-05	1	U	R.LASIGLENTEANR.Q
									1510.87	1509.87	1509.84	17.5	0	35	7.3	1	U	R.TVVSIPNGPSELAVK.E
									1622.82	1621.81	1621.76	35	1	72	0.002	1	U	R.GILAMDESNATCGKR.L
									2401.25	2400.24	2400.15	38	0	132	1.4e-09	1	U	K.GLVPLAGSNNESWCQGLDGLASR.E
									2743.45	2742.45	2742.34	39.1	1	50	0.17	1	U	K.VDKGLVPLAGSNNESWCQGLDGLASR.E
									3033.68	3032.67	3032.55	42.7	0	91	1e-05	1	U	R.YAAISQDNGLVPIVEPEILLDGEHGIDR.T
60	gi|15982948	protein|lactate/malate dehydrogenase, putative, expressed	NAD-dependent malate dehydrogenase [Prunus persica]	35817	6.6	0.27	285		1346.76	1345.75	1345.73	13.7	0	30	37	1		K.MELVDAAFPLLK.G
									1650.02	1649.01	1648.99	14.5	0	65	0.0045	1		K.VLVVANPANTNALILK.E
									1876.01	1875.01	1874.96	26.8	1	63	0.013	1		K.EFAPSIPEKNITCLTR.L
									2000.19	1999.18	1999.13	26.9	0	117	2.9e-08	1		R.VLVTGAAGQIGYALVPMIAR.G
									2016.17	2015.16	2015.12	19.2	0	-37	4.1	1		R.VLVTGAAGQIGYALVPMIAR.G + Oxidation (M)
									2619.39	2618.38	2618.32	23.4	0	10	1800	3	U	K.GVVATTDVVEACTGVNIAVMVGGFPR.K
64	gi|29468084	protein|aminotransferase, classes I and II, domain containing protein, expressed	aspartate aminotransferase [Oryza sativa]	46016	5.9	0.13	51		936.528	935.521	935.45	75.8	0	20	29	1		K.VPWSEYR.Y
									1327.77	1326.76	1326.68	61.8	0	7	390	6	U	R.GLEVFVAQSYSK.N
									1389.89	1388.88	1388.76	87.5	0	8	110	1	U	R.VATLQSLSGTGSLR.L
									1680	1679	1678.87	73.6	0	-8	170	8	U	R.LARPMYSNPPIHGAR.I
									1695.99	1694.98	1694.87	66.4	0	13	82	2	U	R.LARPMYSNPPIHGAR.I + Oxidation (M)
									1739	1737.99	1737.85	84.1	1	5	590	5	U	K.NIFNDAKVPWSEYR.Y
66	gi|19387272	protein|glutamine synthetase, catalytic domain containing protein, expressed	putative precursor chloroplastic glutamine synthetase [Oryza sativa Japonica Group]	49770	6.18	0.17	336		1597.85	1596.84	1596.73	72.4	0	65	0.00069	1	U	R.HDLHISAYGEGNER.R
									2188.23	2187.22	2187.07	68.7	0	96	3.5e-07	1	U	R.LTGLHETASIDNFSWGVANR.G
									2292.36	2291.35	2291.2	69.3	0	98	1.3e-07	1	U	K.VVSQVPWFGIEQEYTLLQR.D
									2344.33	2343.33	2343.17	65.8	1	29	1.5	1	U	R.RLTGLHETASIDNFSWGVANR.G
									2618.45	2617.44	2617.26	68.2	1	48	0.019	1	U	R.GGNNILVMCDTYTPAGEPIPTNKR.N
67	gi|8918361	protein|AAA-type ATPase family protein, putative, expressed	RuBisCO activase small isoform precursor [Oryza sativa]	48128	5.85	0.19	335		895.432	894.424	894.408	18	0	15	71	1		R.VYDDEVR.K
									940.454	939.446	939.46	-14.85	0	14	70	8		K.FYWAPTR.D
									1023.5	1022.5	1022.5	-5.52	1	30	2.2	2		R.VYDDEVRK.W
									1157.53	1156.52	1156.54	-13.5	0	10	160	8	U	R.EGPPEFEQPK.M
									1228.59	1227.58	1227.6	-14.72	0	36	0.48	2		K.SFQCELVFAK.M
									1326.61	1325.6	1325.62	-8.57	1	27	3.7	1		K.FYWAPTRDDR.V
									1460.74	1459.74	1459.74	-3.92	1	85	6.9e-06	1	U	K.WVSDTGVENIGKR.L
									1709.79	1708.78	1708.79	-5.61	0	87	3.4e-06	1		K.GLAYDISDDQQDITR.G
									1728.73	1727.72	1727.74	-13.04	0	22	6.5	2		K.MCCLFINDLDAGAGR.M + Oxidation (M)
									1775.83	1774.82	1774.84	-14.14	1	9	200	4	U	R.EGPPEFEQPKMTIEK.L + Oxidation (M)
69	gi|19387272	protein|glutamine synthetase, catalytic domain containing protein, expressed	putative precursor chloroplastic glutamine synthetase [Oryza sativa Japonica Group]	49770	6.18	0.3	626		962.506	961.499	961.487	12.3	0	36	9.9	1	U	R.AAQVFSDPK.V
									1597.78	1596.78	1596.73	30.1	0	103	1.5e-06	1	U	R.HDLHISAYGEGNER.R
									1776.02	1775.01	1774.96	28	0	57	0.046	1	U	K.IIAEYIWVGGTGIDLR.S
									2188.14	2187.14	2187.07	29.6	0	143	1.1e-10	1	U	R.LTGLHETASIDNFSWGVANR.G
									2292.27	2291.27	2291.2	30.6	0	84	8.7e-05	1	U	K.VVSQVPWFGIEQEYTLLQR.D
									2344.24	2343.23	2343.17	25.5	1	88	3.1e-05	1	U	R.RLTGLHETASIDNFSWGVANR.G
									2478.36	2477.35	2477.28	28.8	1	6	4400	3	U	K.AILNLSLRHDLHISAYGEGNER.R
									2618.35	2617.34	2617.26	29.3	1	97	3.6e-06	1	U	R.GGNNILVMCDTYTPAGEPIPTNKR.N
									2634.34	2633.34	2633.26	29.3	1	-66	0.0043	1	U	R.GGNNILVMCDTYTPAGEPIPTNKR.N + Oxidation (M)
									3036.5	3035.49	3035.39	32.1	0	11	1100	1	U	R.DVNWPLGWPVGGYPGPQGPYYCAVGSDK.S
71	gi|6525065	chloroplast translational elongation factor Tu [Oryza sativa Japonica Group]	chloroplast translational elongation factor Tu [Oryza sativa Japonica Group]	50551	6.05	0.23	390		960.604	959.597	959.617	-20.76	1	24	5.7	4	U	K.IVVFLNKK.D
									1143.63	1142.63	1142.63	-2.05	0	37	0.48	1	U	K.VGDTVDIVGIR.E
									1300.66	1299.65	1299.69	-24.47	0	25	6.5	1	U	K.ALENLMANPAIK.R + Oxidation (M)
									1435.66	1434.65	1434.66	-9.49	1	76	5e-05	1	U	K.KYDEIDAAPEER.A
									1529.81	1528.81	1528.82	-9.62	1	45	0.061	1	U	K.VGDTVDIVGIRETR.N
									1723.77	1722.76	1722.79	-17.5	0	25	4.3	1	U	K.TMDDAMAGDNVGLLLR.G + 2 Oxidation (M)
									1768.76	1767.75	1767.78	-13.93	0	73	8e-05	1		R.HYAHVDCPGHADYVK.N
									1797.87	1796.86	1796.88	-8.73	0	44	0.068	1	U	R.GITINTATVEYETETR.H
									1809.95	1808.94	1808.96	-14.07	0	42	0.19	1	U	R.TKPHVNIGTIGHVDHGK.T
72	gi|127046	protein|S-adenosylmethionine synthetase, putative, expressed	RecName: Full=S-adenosylmethionine synthase 2; Short=AdoMet synthase 2; AltName: Full=Methionine adenosyltransferase 2; Short=MAT 2	43618	5.57	0.03	46		1453.82	1452.81	1452.75	43.3	0	46	0.058	1	U	R.FVIGGPHGDAGLTGR.K
73	gi|110289082	protein|NAD dependent epimerase/dehydratase family protein, putative, expressed	NAD dependent epimerase/dehydratase family protein, expressed [Oryza sativa Japonica Group]	41235	5.99	0.11	64		1466.81	1465.81	1465.71	63.4	0	33	1.1	1		R.FHNIYGPFGTWK.G
									1556.99	1555.98	1555.85	87.3	0	15	22	1	U	R.ISITGAGGFIGSHIAR.R
									1671.94	1670.93	1670.8	80.9	0	15	58	1		R.SFTFIDECVEGVLR.L
74	gi|8918361	protein|AAA-type ATPase family protein, putative, expressed	RuBisCO activase small isoform precursor [Oryza sativa]	48128	5.85	0.22	276		895.46	894.453	894.408	49.7	0	14	88	2		R.VYDDEVR.K
									1023.52	1022.51	1022.5	11.1	1	31	1.7	1		R.VYDDEVRK.W
									1157.54	1156.54	1156.54	-3.04	0	16	45	1	U	R.EGPPEFEQPK.M
									1228.6	1227.59	1227.6	-1.52	0	40	0.19	1		K.SFQCELVFAK.M
									1460.78	1459.77	1459.74	22.3	1	55	0.0064	1	U	K.WVSDTGVENIGKR.L
									1709.83	1708.82	1708.79	19.6	0	78	3.1e-05	1		K.GLAYDISDDQQDITR.G
									1728.77	1727.76	1727.74	12.4	0	16	39	1		K.MCCLFINDLDAGAGR.M + Oxidation (M)
									1775.87	1774.86	1774.84	8.84	1	17	33	1	U	R.EGPPEFEQPKMTIEK.L + Oxidation (M)
									2352.1	2351.1	2351.04	22.6	0	9	160	2		K.MGINPIMMSAGELESGNAGEPAK.L + 3 Oxidation (M)
75	gi|8918361	protein|AAA-type ATPase family protein, putative, expressed	RuBisCO activase small isoform precursor [Oryza sativa]	48128	5.85	0.3	586		895.463	894.456	894.408	53.4	0	40	3.2	1		R.VYDDEVR.K
									940.48	939.473	939.46	13.2	0	29	36	2		K.FYWAPTR.D
									1023.54	1022.53	1022.5	24.8	1	37	7.1	3		R.VYDDEVRK.W
									1228.63	1227.62	1227.6	21	0	50	0.41	1		K.SFQCELVFAK.M
									1326.66	1325.65	1325.62	29.4	1	29	44	1		K.FYWAPTRDDR.V
									1460.8	1459.8	1459.74	38	1	112	1.9e-07	1	U	K.WVSDTGVENIGKR.L
									1709.86	1708.86	1708.79	38.9	0	102	1.9e-06	1		K.GLAYDISDDQQDITR.G
									1728.81	1727.8	1727.74	32.9	0	45	0.89	1		K.MCCLFINDLDAGAGR.M + Oxidation (M)
									1869.03	1868.02	1867.95	39	0	72	0.0018	1	U	K.IVDSFPGQSIDFFGALR.A
									2089.25	2088.25	2088.16	40.8	0	54	0.055	1		R.VPIIVTGNDFSTLYAPLIR.D
									2320.14	2319.13	2319.05	34.5	0	17	430	2		K.MGINPIMMSAGELESGNAGEPAK.L + Oxidation (M)
									2336.13	2335.12	2335.05	30.1	0	-11	1700	4		K.MGINPIMMSAGELESGNAGEPAK.L + 2 Oxidation (M)
77	gi|29569153	protein|aminotransferase, classes I and II, domain containing protein, expressed	alanine aminotransferase [Oryza sativa Indica Group]	53947	8.01	0.27	467		1112.51	1111.5	1111.45	0.0542	0	30	5.3	1		K.GYWGECGQR.G
									1377.77	1376.76	1376.69	0.0656	1	51	0.04	1	U	R.KVLFDMGPPMSR.E
									1393.75	1392.75	1392.69	0.0575	1	-18	92	1	U	R.KVLFDMGPPMSR.E + Oxidation (M)
									1965.07	1964.06	1963.96	0.1033	1	17	84	1	U	R.AKHYLAMAPGGLGAYSDSR.G
									2133.1	2132.09	2131.98	0.1111	0	50	0.034	1		R.NVVCNFTEGAMYSFPQIR.L
									2320.41	2319.41	2319.29	0.1219	0	76	5.9e-05	1		K.IIFTNVGNPHALGQKPLTFPR.Q
									2448.52	2447.51	2447.38	0.1309	1	92	1.4e-06	1		K.KIIFTNVGNPHALGQKPLTFPR.Q
									2600.53	2599.52	2599.38	0.1457	1	109	2.9e-08	1		K.LLEATGISTVPGSGFGQKEGVFHLR.T
									3023.72	3022.71	3022.6	0.1189	0	42	0.11	1	U	R.QVVALCQAPFLLDDPNVGLIFPADAIAR.A
79	gi|11466794	protein|ATP synthase subunit beta, putative, expressed	ATP synthase CF1 beta subunit [Oryza sativa Japonica Group]	54037	5.47	0.45	846		1045.66	1044.66	1044.6	58	0	33	0.96	2		K.VVDLLAPYR.R
									1201.77	1200.76	1200.7	55	1	22	9.4	1		K.VVDLLAPYRR.G
									1328.76	1327.75	1327.66	64.9	0	117	5.1e-09	1		K.AHGGVSVFGGVGER.T
									1416.78	1415.78	1415.68	68.6	0	41	0.2	1		R.IVGNEHYETAQR.V
									1433.87	1432.86	1432.77	67.4	0	93	8.1e-07	2		R.FVQAGSEVSALLGR.M
									1471.86	1470.85	1470.75	66.7	0	65	0.00082	1		R.VGLTALTMAEYFR.D
									1487.84	1486.83	1486.75	53.4	0	-31	2.1	5		R.VGLTALTMAEYFR.D + Oxidation (M)
									1601.92	1600.91	1600.8	67.6	0	-18	37	2		K.VALVYGQMNEPPGAR.M
									1617.9	1616.89	1616.8	56.5	0	22	14	1		K.VALVYGQMNEPPGAR.M + Oxidation (M)
									2061.18	2060.18	2060.02	73	0	27	3.4	1		K.GIYPAVDPLDSTSTMLQPR.I
									2077.17	2076.16	2076.02	68	0	-12	96	7		K.GIYPAVDPLDSTSTMLQPR.I + Oxidation (M)
									2097.25	2096.24	2096.09	68.8	0	-103	1.3e-07	4		R.GMEVIDTGAPLSVPVGGATLGR.I
									2113.24	2112.23	2112.09	66.3	0	121	9.1e-10	1		R.GMEVIDTGAPLSVPVGGATLGR.I + Oxidation (M)
									2298.24	2297.24	2297.07	73.9	0	68	0.00026	4		R.MPSAVGYQPTLSTEMGSLQER.I + Oxidation (M)
									2318.3	2317.3	2317.14	68.7	1	4	530	4		K.NLEESKVALVYGQMNEPPGAR.M + Oxidation (M)
									2402.34	2401.34	2401.17	71.4	1	65	0.0004	1	U	R.DTDGKQINVTCEVQQLLGNNR.V
									2708.61	2707.61	2707.4	77.6	0	147	1.4e-12	1		R.IFNVLGEPVDNLGPVDTSATFPIHR.S
									3843.33	3842.33	3841.97	91.9	1	23	1.4	1		K.KGSITSIQAVYVPADDLTDPAPATTFAHLDATTVLSR.G
81	gi|493725	protein|tubulin/FtsZ domain containing protein, putative, expressed	beta tubulin [Oryza sativa Japonica Group]	50703	4.68	18%	199		1059.63	1058.62	1058.52	0.0996	0	29	7.9	1		R.YLTASAMFR.G
									1139.79	1138.79	1138.69	0.1006	0	37	0.81	1		K.LAVNLIPFPR.L
									1146.7	1145.69	1145.58	0.1079	0	18	100	2		R.FPGQLNSDLR.K
									1215.69	1214.69	1214.58	0.1118	0	18	91	2		R.VSEQFTAMFR.R
									1342.76	1341.75	1341.63	0.1201	0	35	1.5	1	U	R.INVYYNEASGGR.F
									1371.8	1370.8	1370.68	0.1206	1	7	1000	7		R.RVSEQFTAMFR.R
									1622.99	1621.99	1621.84	0.1429	0	45	0.14	1		R.LHFFMVGFAPLTSR.G
									1633.95	1632.94	1632.79	0.1545	0	11	350	1		R.AVLMDLEPGTMDSVR.S
82	gi|11466795	protein|ribulose bisphosphate carboxylase large chain precursor, putative, expressed	ribulose-1,5-bisphosphate carboxylase/oxygenase large subunit [Oryza sativa Japonica Group]	53418	6.22	0.27	1020		898.482	897.475	897.403	0.0724	0	39	0.83	1		K.NHGMHFR.V
									971.482	970.475	970.4	0.075	0	30	6	1		R.ACYECLR.G
									1021.61	1020.6	1020.52	0.08	0	33	4.2	1		K.DTDILAAFR.V
									1187.75	1186.75	1186.66	0.0893	0	75	0.0002	1		R.DNGLLLHIHR.A
									1247.69	1246.68	1246.61	0.0781	0	54	0.026	1		R.FVFCAEAIYK.S
									1407.75	1406.74	1406.66	0.084	0	20	58	2		K.LTYYTPEYETK.D
									1431.88	1430.87	1430.78	0.0962	1	47	0.12	1		R.LEDLRIPPTYSK.T
									1465.85	1464.84	1464.75	0.0954	0	104	2.8e-07	1		K.TFQGPPHGIQVER.D
									1502.94	1501.93	1501.84	0.0911	0	57	0.014	1		K.YGRPLLGCTIKPK.L
									1518.84	1517.83	1517.73	0.0974	1	15	180	2		R.DRFVFCAEAIYK.S
									1560.84	1559.83	1559.74	0.0864	0	65	0.0017	1		K.WSPELAAACEIWK.A
									1708.98	1707.97	1707.87	0.0985	1	86	1.5e-05	5		K.TFQGPPHGIQVERDK.L
									2007.05	2006.04	2005.94	0.1015	1	111	3.3e-08	1	U	R.SACKWSPELAAACEIWK.A
									2170.1	2169.09	2168.98	0.1121	1	144	2.3e-11	2		R.GGLDFTKDDENVNSQPFMR.W
									2186.08	2185.08	2184.97	0.1026	1	-42	0.28	7		R.GGLDFTKDDENVNSQPFMR.W + Oxidation (M)
									2410.3	2409.29	2409.17	0.1153	1	143	1.8e-11	1		K.LTYYTPEYETKDTDILAAFR.V
84	gi|780372	protein|enolase, putative, expressed	enolase [Oryza sativa Japonica Group]	48299	5.42	0.1	222		978.581	977.574	977.497	78.6	1	38	0.4	1		K.FRAPVEPY.-
									1791.08	1790.07	1789.92	85.8	0	88	1.7e-06	1	U	R.AAVPSGASTGVYEALELR.D
									2499.48	2498.47	2498.27	82.2	0	96	2.3e-07	1	U	K.MTAEIGEQVQIVGDDLLVTNPTR.V
85	gi|3676294	protein|ATP synthase, putative, expressed	mitochondrial ATPase beta subunit [Nicotiana sylvestris]	60045	5.83	0.24	708		975.568	974.561	974.555	6.13	0	46	1	6		K.IGLFGGAGVGK.T
									1262.67	1261.66	1261.63	24.8	0	72	0.0023	1		R.TIAMDGTEGLVR.G
									1390.73	1389.72	1389.68	30.3	0	101	2.9e-06	1		K.AHGGFSVFAGVGER.T
									1409.85	1408.85	1408.8	29.8	0	98	3.1e-06	1		R.VLNTGSPITVPVGR.A
									1492.82	1491.81	1491.77	29.5	0	123	1.5e-08	1		R.FTQANSEVSALLGR.I
									1662.82	1661.81	1661.77	29.5	0	59	0.034	2		K.CALVYGQMNEPPGAR.A
									1678.81	1677.8	1677.76	25	0	-13	1300	8		K.CALVYGQMNEPPGAR.A + Oxidation (M)
									2061.11	2060.11	2060.04	31	0	53	0.11	1		R.QISELGIYPAVDPLDSTSR.M
									2172.22	2171.21	2171.15	29.2	0	30	23	1	U	R.EAPAFVEQATEQQIIVTGIK.V
									2186.22	2185.21	2185.14	34.1	0	125	6.1e-09	1		R.IPSAVGYQPTLATDLGGLQER.I
87	gi|11466794	protein|ATP synthase subunit beta, putative, expressed	ATP synthase CF1 beta subunit [Oryza sativa Japonica Group]	54037	5.47	40%	1680		1007.65	1006.65	1006.57	0.0773	0	53	0.03	1		K.LSIFETGIK.V
									1045.68	1044.67	1044.6	0.0765	0	48	0.11	1		K.VVDLLAPYR.R
									1191.72	1190.71	1190.62	0.0912	0	27	11	1		R.SAPAFIELDTK.L
									1201.77	1200.76	1200.7	0.0647	1	37	1.1	3		K.VVDLLAPYRR.G
									1328.75	1327.75	1327.66	0.0826	0	128	8.9e-10	1		K.AHGGVSVFGGVGER.T
									1416.77	1415.77	1415.68	0.0867	0	95	1.7e-06	1		R.IVGNEHYETAQR.V
									1433.86	1432.85	1432.77	0.081	0	131	4.9e-10	1		R.FVQAGSEVSALLGR.M
									1471.85	1470.84	1470.75	0.0861	0	88	9.3e-06	1		R.VGLTALTMAEYFR.D
									1486.77	1485.77	1485.66	0.1084	1	42	0.41	1		R.TREGNDLYMEMK.E
									1601.9	1600.89	1600.8	0.0866	0	100	5.6e-07	1		K.VALVYGQMNEPPGAR.M
									1886.05	1885.04	1884.95	0.0961	0	143	1.9e-11	1		K.QINVTCEVQQLLGNNR.V
									2061.13	2060.12	2060.02	0.0968	0	152	2.5e-12	1		K.GIYPAVDPLDSTSTMLQPR.I
									2077.12	2076.11	2076.02	0.0931	0	-36	0.88	9		K.GIYPAVDPLDSTSTMLQPR.I + Oxidation (M)
									2097.2	2096.2	2096.09	0.1027	0	185	1.5e-15	1		R.GMEVIDTGAPLSVPVGGATLGR.I
									2113.19	2112.18	2112.09	0.0954	0	-141	2.7e-11	1		R.GMEVIDTGAPLSVPVGGATLGR.I + Oxidation (M)
									2302.26	2301.25	2301.14	0.1065	1	82	1.8e-05	1	U	K.NLEESKVALVYGQMNEPPGAR.M
									2402.29	2401.28	2401.17	0.1145	1	196	8.1e-17	1	U	R.DTDGKQINVTCEVQQLLGNNR.V
									2708.54	2707.53	2707.4	0.136	0	177	4.4e-15	1		R.IFNVLGEPVDNLGPVDTSATFPIHR.S
90	gi|115488160	protein|T-complex protein, putative, expressed	Os12g0277500 [Oryza sativa Japonica Group]	61150	5.12	0.17	323		1167.74	1166.73	1166.68	44.6	0	61	0.011	1	U	K.LANAVGVTLGPR.G
									1495.82	1494.82	1494.77	29	0	19	350	1	U	R.GYISPQFVTNLEK.S
									1847.02	1846.02	1845.93	47.5	0	65	0.0073	1	U	R.AIELYDPMENAGAALIR.E
									1863.01	1862.01	1861.92	43.4	0	-33	13	1	U	R.AIELYDPMENAGAALIR.E + Oxidation (M)
									1929.1	1928.09	1927.99	54.2	0	103	1e-06	1	U	K.DLGLLVENATEEQLGTAR.K
									1999.06	1998.05	1997.94	54.6	1	58	0.042	1	U	K.ELSETDSIYDTEKLAER.I
									2273.37	2272.37	2272.24	54.7	0	18	180	1	U	K.ALVAPASLIAHNAGVEGEVVVEK.I
92	gi|15231255	protein|T-complex protein, putative, expressed	TCP-1/cpn60 chaperonin family protein [Arabidopsis thaliana]	63702	5.6	0.14	347		947.593	946.586	946.56	27.4	1	26	61	5		K.RALSYPLK.L
									1043.62	1042.62	1042.58	37.8	0	49	0.44	1		R.IVNDGVTVAR.E
									1182.74	1181.73	1181.7	26.9	0	55	0.049	1		K.LADLVGVTLGPK.G
									1229.74	1228.73	1228.69	34.1	1	35	8.8	4		K.IAALKAPGFGER.K
									1505.76	1504.76	1504.71	31.6	0	33	15	5		R.GYISPYFVTDSEK.M
									1541.83	1540.82	1540.76	36.1	0	39	3.6	1		R.EVELEDPVENIGAK.L
									1700.97	1699.96	1699.89	41.6	0	111	2.1e-07	1		K.AAVEEGIVVGGGCTLLR.L
96	gi|11466795	protein|ribulose bisphosphate carboxylase large chain precursor, putative, expressed	ribulose-1,5-bisphosphate carboxylase/oxygenase large subunit [Oryza sativa Japonica Group]	53418	6.22	0.3	1025		971.475	970.467	970.4	0.0675	0	36	1.7	1		R.ACYECLR.G
									985.647	984.64	984.572	0.068	1	49	0.092	5		R.ALRLEDLR.I
									1247.68	1246.67	1246.61	0.0625	0	68	0.0011	1		R.FVFCAEAIYK.S
									1465.84	1464.83	1464.75	0.0849	0	117	1.5e-08	1		K.TFQGPPHGIQVER.D
									1502.93	1501.93	1501.84	0.0832	0	40	0.61	1		K.YGRPLLGCTIKPK.L
									1518.83	1517.82	1517.73	0.0902	1	51	0.042	3		R.DRFVFCAEAIYK.S
									1560.82	1559.81	1559.74	0.0638	0	74	0.00022	1		K.WSPELAAACEIWK.A
									2007.01	2006.01	2005.94	0.0666	1	84	1.5e-05	1	U	R.SACKWSPELAAACEIWK.A
									2170.08	2169.07	2168.98	0.0894	1	138	8e-11	1		R.GGLDFTKDDENVNSQPFMR.W
									2410.27	2409.27	2409.17	0.0934	1	162	2.5e-13	1		K.LTYYTPEYETKDTDILAAFR.V
									3855.99	3854.98	3853.86	1.1155	0	208	3.6e-18	4		R.VTPQPGVPPEEAGAAVAAESSTGTWTTVWTDGLTSLDR.Y
97	gi|11466784	protein|ATP synthase subunit alpha, mitochondrial, putative, expressed	ATP synthase CF1 alpha subunit [Oryza sativa Japonica Group]	55687	5.95	0.37	1323		860.553	859.545	859.495	0.0505	0	28	12	3		R.QMSLLLR.R
									1013.64	1012.63	1012.57	0.0645	0	40	0.54	1		R.VVQVGDGIAR.I
									1416.87	1415.86	1415.78	0.0844	0	106	1.4e-07	1		R.IAQIPVSEAYLGR.V
									1553.83	1552.82	1552.73	0.0907	0	112	3.4e-08	1		R.EAYPGDVFYLHSR.L
									1577.9	1576.9	1576.8	0.0943	0	66	0.0012	1		K.GQDVICVYVAIGQR.A
									2035.18	2034.17	2034.05	0.117	1	90	3.8e-06	1		R.HTLIIYDDLSKQAQAYR.Q
									2121.21	2120.2	2120.08	0.1184	0	107	6.2e-08	1		R.IIGLGEIMSGELVEFAEGTR.G
									2137.2	2136.19	2136.08	0.1135	0	-37	0.6	1		R.IIGLGEIMSGELVEFAEGTR.G + Oxidation (M)
									2195.34	2194.33	2194.21	0.121	1	98	4.2e-07	1		R.VINALAKPIDGRGEIVASESR.L
									2273.35	2272.34	2272.21	0.1284	0	144	1e-11	1		R.SVYEPLQTGLIAIDSMIPIGR.G
									2289.35	2288.34	2288.21	0.1308	0	-41	0.19	1		R.SVYEPLQTGLIAIDSMIPIGR.G + Oxidation (M)
									2328.35	2327.34	2327.21	0.1297	0	167	5.1e-14	1	U	K.QSQANPLPVEEQIATIYIGTR.G
									2390.38	2389.38	2389.24	0.1382	1	152	1.5e-12	1	U	K.TFTEEAEILLKEAIQEQLER.F
									2429.46	2428.45	2428.31	0.1386	1	100	2.4e-07	1		R.RSVYEPLQTGLIAIDSMIPIGR.G
									2833.66	2832.65	2832.48	0.171	1	113	8.7e-09	1		K.TAVATDTILNQKGQDVICVYVAIGQR.A
101	gi|75114857	protein|OsFtsH2 FtsH protease, homologue of AtFtsH2/8, expressed	ATP-dependent zinc metalloprotease FTSH 2, chloroplastic;	72607	5.54	0.06	120		1198.63	1197.62	1197.6	17.6	1	50	0.022	1	U	R.FLEYLDKDR.V
									1607.87	1606.86	1606.82	26.8	0	48	0.028	1	U	R.LSDEAYEIALSQIR.S
									1971.02	1970.02	1969.98	20.7	0	22	9.4	1	U	R.AQGGLGGPNGPGFPLGFGQSR.A
102	gi|115448989	protein|DnaK family protein, putative, expressed	Os02g0774300 [Oryza sativa Japonica Group]	73081	5.49	0.1	130		1521.96	1520.96	1520.82	90.5	1	23	3	1	U	R.SKFESLVNSLIER.T
									1533.95	1532.94	1532.79	94.2	1	15	30	2	U	R.TTPSVVAFNQKGER.L
									1564.96	1563.95	1563.8	92	0	50	0.013	1		K.AVITVPAYFNDAQR.Q
									1709.03	1708.02	1707.87	89.4	1	19	37	1	U	R.QAVTNPQNTFFGTKR.L
									1822.07	1821.07	1820.9	90	0	25	7.8	1	U	K.SQVFSTAADNQTQVGIR.V
104	gi|6746592	protein|DnaK family protein, putative, expressed	heat shock protein 70 [Arabidopsis thaliana]	77230	5.13	0.06	151		870.59	869.583	869.533	56.9	0	20	7.1	6		R.IAGLEVLR.I
									1373.77	1372.76	1372.72	30	0	6	450	3		K.DIDEVILVGGSTR.I
									1461.82	1460.81	1460.76	35.9	0	54	0.0072	1		K.QFAAEEISAQVLR.K
									1580.86	1579.85	1579.8	34.9	0	70	0.00018	1	U	K.AVITVPAYFNDSQR.T
108	gi|39104468	protein|heat shock protein, putative, expressed	heat shock protein 90 [Oryza sativa Japonica Group]	80449	4.98	0.11	315		1081.56	1080.55	1080.52	27.5	0	21	16	1		R.APFDLFDTR.K
									1237.65	1236.65	1236.63	17.2	1	19	27	2		K.RAPFDLFDTR.K
									1272.73	1271.72	1271.68	31	0	39	0.22	1		K.SDLVNNLGTIAR.S
									1527.85	1526.84	1526.79	32.4	0	81	1.3e-05	1		K.GIVDSEDLPLNISR.E
									1583.84	1582.84	1582.78	32.8	1	35	0.6	1		K.SGDELTSLKDYVTR.M
									1845.96	1844.96	1844.92	20	1	103	1.1e-07	1		R.KPEEITKEEYAAFYK.S
									1878.91	1877.9	1877.87	16.9	1	17	32	1	U	R.MKEGQSEIYYITGESK.K + Oxidation (M)
110	gi|18423214	protein|ATP-dependent Clp protease ATP-binding subunit clpA homolog CD4B,chloroplast precursor, putative, expressed	ATP-dependent Clp protease ATP-binding subunit ClpC [Arabidopsis thaliana]	103616	6.36	0.18	455		1022.56	1021.55	1021.53	26.2	0	29	48	1		R.LDEMIVFR.Q
									1382.8	1381.79	1381.76	24	1	18	430	2		K.LAEEGKLDPVVGR.Q
									1476.81	1475.81	1475.78	20.4	0	62	0.02	1		R.GSGFVAVEIPFTPR.A
									1608.9	1607.89	1607.86	22.3	0	7	5900	10		R.RPYTVVLFDEIEK.A
									1691.85	1690.84	1690.8	23.8	0	47	0.71	1		K.ALAAYYFGSEEAMIR.L
									1759.96	1758.95	1758.92	21.8	1	45	0.91	1		R.FLPDKAIDLIDEAGSR.V
									1853.95	1852.94	1852.9	22	1	72	0.0019	2		R.GELQCIGATTLDEYRK.H
									1959.09	1958.08	1958.04	20.7	0	31	21	1		K.NPNRPIASFIFSGPTGVGK.S
									2033.17	2032.16	2032.12	19.4	0	5	6800	1		R.QLGHNYIGSEHLLLGLLR.E
									2264.19	2263.18	2263.15	16	0	98	3.7e-06	1		K.LIGSPPGYVGYTEGGQLTEAVR.R
									2293.14	2292.13	2292.09	16.6	0	43	1.2	4	U	R.YTDESLVAAAQLSYQYISDR.F
112	gi|28190676	protein|transketolase, chloroplast precursor, putative, expressed	putative transketolase [Oryza sativa Japonica Group]	80549	6.12	0.23	388		996.506	995.499	995.461	37.7	0	29	2.2	1		K.NPYWFNR.D
									1126.74	1125.74	1125.7	33.8	1	21	4.2	1	U	R.KRPSVLALSR.Q
									1207.61	1206.6	1206.55	38.3	0	41	0.16	1	U	K.YTPESPADATR.N
									1267.64	1266.63	1266.59	34.3	1	20	19	1		K.NPYWFNRDR.F
									1359.74	1358.73	1358.7	23.3	0	17	41	3		R.NLSQQCLNALAK.V
									1375.75	1374.75	1374.71	24.1	0	13	98	1	U	R.VSLEAGSTLGWQK.Y
									1391.74	1390.74	1390.68	37.5	0	8	320	6	U	K.ANSYSVHGSALGTK.E
									1402.8	1401.8	1401.76	25.2	1	32	1.2	1	U	K.AIGIDKFGASAPAGK.I
									1498.78	1497.77	1497.72	39.2	1	20	18	1		R.YNPKNPYWFNR.D
									1599.77	1598.76	1598.7	38.4	1	41	0.14	1		K.MFGDFQKDTPEER.N
									1615.75	1614.74	1614.7	27.3	1	-39	0.22	1		K.MFGDFQKDTPEER.N + Oxidation (M)
									1640.82	1639.82	1639.77	25.6	0	28	2.8	1	U	R.HVPQGAAFEADWNAK.F
									1710.94	1709.93	1709.9	21.1	0	62	0.0011	1	U	K.SIVSGELPAGWADALPK.Y
									1884.02	1883.01	1882.97	22.8	0	52	0.0095	1	U	K.IYQEYGITAENVIATAK.S
									2751.43	2750.43	2750.32	37.6	1	3	540	1	U	K.EVEATRENLGWPYEPFFVPEDVK.S
113	gi|28190676	protein|transketolase, chloroplast precursor, putative, expressed	putative transketolase [Oryza sativa Japonica Group]	80549	6.12	0.08	104		996.503	995.496	995.461	34.4	0	13	94	3	U	K.NPYWFNR.D
									1207.59	1206.58	1206.55	26.3	0	24	9	1	U	K.YTPESPADATR.N
									1402.78	1401.77	1401.76	6.23	1	5	600	10	U	K.AIGIDKFGASAPAGK.I
									1599.74	1598.73	1598.7	17.7	1	51	0.012	1	U	K.MFGDFQKDTPEER.N
									1615.72	1614.71	1614.7	7.62	1	-47	0.028	1	U	K.MFGDFQKDTPEER.N + Oxidation (M)
									1884	1882.99	1882.97	11.1	0	10	150	1	U	K.IYQEYGITAENVIATAK.S
114	gi|11583	protein|ATP synthase subunit beta, putative, expressed	ATPase, beta subunit [Hordeum vulgare]	53899	5.11	0.18	285		1201.73	1200.73	1200.7	24	1	15	50	1		K.VVDLLAPYRR.G
									1328.71	1327.7	1327.66	26.1	0	124	8.7e-10	1		K.AHGGVSVFGGVGER.T
									1416.73	1415.72	1415.68	30.1	0	93	1.1e-06	1		R.IVGNEHYETAQR.V
									1433.82	1432.82	1432.77	33.8	0	47	0.037	1		R.FVQAGSEVSALLGR.M
									2077.07	2076.06	2076.02	18.7	0	2	990	2		K.GIYPAVDPLDSTSTMLQPR.I + Oxidation (M)
									2113.13	2112.12	2112.09	16.5	0	3	660	3		R.GMEVIDTGAPLSVPVGGATLGR.I + Oxidation (M)
116	gi|115477014	protein|heat shock protein, putative, expressed	Os08g0487800 [Oryza sativa Japonica Group]	88749	5.02	0.14	286		1399.8	1398.79	1398.67	88.7	1	25	100	2		K.LGCIEDTGNHKR.L
									1484.89	1483.89	1483.76	82.9	0	60	0.022	1		K.GVVDSNDLPLNVSR.E
									1530.93	1529.93	1529.8	79.6	1	30	21	2		R.ELVSNASDALDKLR.F
									1578.01	1577	1576.87	83.3	1	15	220	3		R.RIFEINPDHPIVK.D
									1656.93	1655.93	1655.78	85.9	0	94	1.3e-05	1		R.VFISDDFDGELFPR.Y
									1813.04	1812.04	1811.88	83.4	1	34	10	1		K.RVFISDDFDGELFPR.Y
									1992.21	1991.2	1991.02	91.3	0	18	240	1	U	R.FLGVTDSSLLADGGELEIR.I
									2733.54	2732.53	2732.28	92.3	0	10	1900	1		K.AFNEFLDPLAYTHFTTEGEVEFR.S
118	gi|108711192	protein|eukaryotic translation initiation factor 5A, putative, expressed	Eukaryotic translation initiation factor 5A-2, putative, expressed [Oryza sativa Japonica Group	17930	5.87	0.25	188		1134.64	1133.64	1133.58	47.8	0	40	3.5	1	U	K.TYPQQAGTIR.K
									1420.76	1419.75	1419.7	39.7	0	73	0.0017	1	U	K.CHFVAIDIFNGK.K
									2216.2	2215.19	2215.08	51	1	75	0.00073	1		K.KLEDIVPSSHNCDVPHVNR.T
120	gi|4239821	protein|Cupin domain containing protein, expressed	germin-like protein 1 [Oryza sativa]	22017	6.01	0.1	151		1135.64	1134.63	1134.59	33.6	0	41	3.1	1	U	K.VTFLDDAQVK.K
									1263.74	1262.73	1262.69	33.5	1	33	16	3	U	K.VTFLDDAQVKK.L
									2200.3	2199.29	2199.18	50.1	0	77	0.00032	1	U	K.AAVTPAFVGQFPGVNGLGISAAR.L
125	gi|968996	protein|glyceraldehyde-3-phosphate dehydrogenase, putative, expressed	glyceraldehyde-3-phosphate dehydrogenase [Oryza sativa]	36641	6.61	32%	545		834.455	833.448	832.456	0.9921	0	28	11	5		K.IGINGFGR.I
									1247.62	1246.61	1246.59	0.0176	1	16	170	5		K.TVDGPSSKDWR.G
									1643.01	1642	1641.98	0.0168	0	79	5.1e-05	1	U	K.TLLLGEKPVTVFGIR.N
									1772.83	1771.82	1771.8	0.0295	0	111	3.7e-08	1		K.LVAWYDNEWGYSNR.V
									1869.09	1868.08	1868.06	0.0198	1	64	0.0016	1		R.VPTVDVSVVDLTVRIEK.A
									2171.08	2170.07	2170.04	0.0293	0	168	8.2e-14	1	U	K.GIIGYVEEDLVSTDFVGDSR.S
									2412.26	2411.25	2411.22	0.0305	1	52	0.02	1	U	K.LKGIIGYVEEDLVSTDFVGDSR.S
									2609.42	2608.42	2608.37	0.0468	0	28	4.5	1	U	K.VIHDNFGIIEGLMTTVHAITATQK.T
127	gi|285014508	protein|ATP synthase gamma chain, putative, expressed	ATP synthase subunit [Triticum aestivum]	40012	8.18	0.12	144		996.508	995.5	995.486	14.8	0	12	140	7		K.NLSMVYNR.R
									1056.65	1055.64	1055.63	7.6	0	50	0.015	1	U	R.VAIVVLTGER.G
									1358.74	1357.73	1357.72	7.98	0	64	0.00092	1		R.ALQESLASELAAR.M
									1555.83	1554.82	1554.83	-9	0	19	25	1		R.SDPIIQTLLPMSPK.G + Oxidation (M)
128	gi|108864048	protein|fructose-bisphospate aldolase isozyme, putative, expressed	Fructose-bzisphosphate aldolase, chloroplast precursor, putative, expressed [Oryza sativa Japonica Group]	41808	6.07	0.45	685		873.517	872.51	872.45	68.4	0	29	3.7	1		K.EAAWGLAR.Y
									970.601	969.594	969.561	34.3	0	38	0.2	1	U	K.AAQDALLLR.A
									1058.64	1057.63	1057.6	27.6	0	19	23	5	U	K.IVDILTEQK.I
									1115.59	1114.58	1114.54	34.4	0	31	2.1	1	U	K.TWGGQPENVK.A
									1156.58	1155.57	1155.53	37.9	0	48	0.034	1		R.EAAYYQQGAR.F
									1186.74	1185.73	1185.7	31.5	1	39	0.14	1	U	K.KIVDILTEQK.I
									1351.72	1350.71	1350.67	34.4	0	50	0.019	1	U	R.ATPEQVSDYTLK.L
									1387.78	1386.77	1386.71	42.2	0	92	1.2e-06	1		R.LASIGLENTEANR.Q
									1510.9	1509.89	1509.84	32.2	0	30	1.3	1		R.TVVSIPNGPSELAVK.E
									1543.88	1542.88	1542.81	42	1	38	0.22	1		K.RLASIGLENTEANR.Q
									1622.84	1621.83	1621.76	47.6	1	73	9.8e-05	1		R.GILAMDESNATCGKR.L
									1832.91	1831.9	1831.83	37.8	1	-26	4.1	1	U	K.YTSDGEAAEAKEGMFVK.N
									1848.9	1847.89	1847.82	37.4	1	28	2.6	1	U	K.YTSDGEAAEAKEGMFVK.N + Oxidation (M)
									2401.25	2400.24	2400.15	38.8	0	85	3.9e-06	1	U	K.GLVPLAGSNNESWCQGLDGLASR.E
									2743.45	2742.44	2742.34	37.9	1	39	0.13	1	U	K.VDKGLVPLAGSNNESWCQGLDGLASR.E
									3033.67	3032.66	3032.55	37.7	0	47	0.015	1	U	R.YAAISQDNGLVPIVEPEILLDGEHGIDR.T
129	gi|149390801	phosphoribosylformylglycinamidine synthase, putative	phosphoribosylformylglycinamidine synthase, putative	11324	6.46	0.27	53		1532.95	1531.94	1531.82	78.8	0	21	7.4	1	U	K.IFTAAWEVPPVFR.W
									1625.98	1624.97	1624.83	87.5	0	32	0.79	1	U	K.GIAHITGGGFTDNIPR.V
131	gi|114386664	protein|phosphoglycerate kinase protein, putative, expressed	phosphoglycerate kinase [Oryza sativa Indica Group]	42224	5.64	0.12	71		1072.71	1071.7	1071.64	50.7	0	19	180	2	U	K.YSLKPLVPR.L
									1190.79	1189.78	1189.73	45.5	0	25	21	5	U	K.VILASHLGRPK.G
									1388.79	1387.78	1387.73	33.6	0	11	2700	4	U	K.ELDYLVGAVANPK.K
									2000.11	1999.1	1998.99	56	1	16	620	1	U	R.ADLNVPLDDAQKITDDTR.I
132	gi|328682245	protein|ribulose bisphosphate carboxylase large chain precursor, putative, expressed	ribulose-1,5-bisphosphate carboxylase/oxygenase large subunit [Pseudocephalozia lepidozioides]	50092	5.74	0.07	77		1187.68	1186.67	1186.66	12.5	0	28	4.9	1		R.DNGLLLHIHR.A
									1262.71	1261.71	1261.7	3.47	1	8	300	8	U	R.DVTKGFVDLLR.D
									1465.77	1464.77	1464.75	12	0	41	0.29	1		K.TFQGPPHGIQVER.D
134	gi|78708842	protein|IAP100, putative, expressed	IAP100, putative, expressed [Oryza sativa Japonica Group]	47305	5.68	0.14	125		1970.34	1969.33	1969.14	98.5	0	81	4.1e-07	1	U	R.AVVELAVVAAAAAAGYVVGLR.A
									2227.28	2226.27	2226.1	77.8	0	10	120	1	U	K.SILSFNGMLTVLSNFPGEER.F + Oxidation (M)
									2636.52	2635.51	2635.34	65.1	0	34	0.38	1	U	R.FVFSLIHPGYEDLEGTEVETIIK.F
136	gi|255571784	protein|aminotransferase, putative, expressed	glutamate-1-semialdehyde 2,1-aminomutase, putative [Ricinus communis]	50836	5.99	0.05	57		1286.72	1285.71	1285.71	-1.68	0	49	0.027	1		K.IIGGGLPVGAYGGR.R
									1332.69	1331.68	1331.68	2.4	0	8	340	3	U	K.SVGGQPIVMDSVK.G + Oxidation (M)
138	gi|11466795	protein|ribulose bisphosphate carboxylase large chain precursor, putative, expressed	ribulose-1,5-bisphosphate carboxylase/oxygenase large subunit [Oryza sativa Japonica Group]	53418	6.22	0.4	1018		898.491	897.484	897.403	0.0809	0	27	12	1		K.NHGMHFR.V
									971.5	970.493	970.4	0.0931	0	24	26	2		R.ACYECLR.G
									1021.63	1020.62	1020.52	0.0974	0	33	4.6	1		K.DTDILAAFR.V
									1187.78	1186.77	1186.66	0.1138	0	73	0.00039	1		R.DNGLLLHIHR.A
									1247.73	1246.72	1246.61	0.1128	0	52	0.041	1		R.FVFCAEAIYK.S
									1465.89	1464.88	1464.75	0.1337	0	100	6.5e-07	1		K.TFQGPPHGIQVER.D
									1502.98	1501.98	1501.84	0.1316	0	46	0.14	1		K.YGRPLLGCTIKPK.L
									1518.89	1517.88	1517.73	0.1473	1	42	0.34	3		R.DRFVFCAEAIYK.S
									1560.89	1559.88	1559.74	0.1336	0	55	0.016	1		K.WSPELAAACEIWK.A
									1709.03	1708.02	1707.87	0.1523	1	72	0.00033	2		K.TFQGPPHGIQVERDK.L
									1951.09	1950.08	1949.91	0.1731	1	51	0.034	1		K.GHYLNATAGTCEEMIKR.A
									2007.12	2006.11	2005.94	0.1748	1	41	0.27	1	U	R.SACKWSPELAAACEIWK.A
									2050.2	2049.19	2049.01	0.1867	1	24	14	2		R.MSGGDHIHAGTVVGKLEGER.E
									2170.18	2169.17	2168.98	0.1915	1	137	9.5e-11	1		R.GGLDFTKDDENVNSQPFMR.W
									2410.39	2409.38	2409.17	0.2071	1	138	5.2e-11	1		K.LTYYTPEYETKDTDILAAFR.V
									3855.24	3854.23	3853.86	0.3638	0	104	8.1e-08	5		R.VTPQPGVPPEEAGAAVAAESSTGTWTTVWTDGLTSLDR.Y
144	gi|11466848	protein|photosystem I iron-sulfur center, putative, expressed	photosystem I subunit VII [Oryza sativa Japonica Group]	9406	6.51	0.54	252		1035.58	1034.58	1034.54	35.9	0	45	1.2	1	U	R.VYLGPETTR.S
									1124.53	1123.53	1123.48	44.5	1	25	110	2	U	R.TEDCVGCKR.C
									1541.74	1540.74	1540.67	47.2	0	79	0.0004	1	U	R.CESACPTDFLSVR.V
									1645.79	1644.78	1644.71	48	0	103	1.5e-06	1	U	K.IYDTCIGCTQCVR.A
147	gi|115466468	protein|profilin domain containing protein, expressed	Os06g0152100 [Oryza sativa Japonica Group]	14352	4.73	0.24	77		1460.83	1459.82	1459.79	24	0	58	0.0026	1	U	K.YMVIQGEPGVVIR.G
									1921.99	1920.98	1920.95	16.7	0	18	24	1	U	K.DFDEPGSLAPTGLFLGGTK.Y
148	gi|146741370	protein|glutamine synthetase, catalytic domain containing protein, expressed	glutamine synthetase [Avicennia marina]	48012	6.43	0.06	169		1361.59	1360.59	1360.6	-11.02	0	34	0.61	1		K.EHISAYGEGNER.R
									1626.74	1625.73	1625.75	-13.21	1	77	2.8e-05	1		R.HKEHISAYGEGNER.R
									1817.83	1816.82	1816.85	-13.61	0	57	0.0029	2	U	K.HETANIDTFSWGVANR.G
151	gi|42408425	protein|copper/zinc superoxide dismutase, putative, expressed	putative superoxide dismutase [Cu-Zn], chloroplast precursor [Oryza sativa Japonica Group]	20633	5.79	0.18	166		1323.77	1322.76	1322.73	20.8	0	57	0.05	1	U	K.QIPLSGPNSVVGR.A
									2501.32	2500.31	2500.24	29.4	0	108	3.1e-07	1	U	K.GTSQVEGVVTLTQDDQGPTTVNVR.V
154	gi|108706511	protein|peptidase, T1 family, putative, expressed	Proteasome subunit alpha type 6, putative, expressed [Oryza sativa Japonica Group]	32472	7.05	0.12	99		1156.67	1155.66	1155.6	51.5	0	41	2.7	1		R.HITIFSPEGR.L
									1272.61	1271.6	1271.55	41.2	0	21	250	2		K.CDPAGHFFGHK.A
									1434.88	1433.87	1433.79	57.3	0	37	3.6	1	U	K.YLGLLATGITADAR.S
